# Supplementary material for: Modeling fibrotic alveolar transitional cells with pluripotent stem cell-derived alveolar organoids
Source: Life Sci Alliance. 2023 May 25;6(8):e202201853. doi: 10.26508/lsa.202201853 (PMC10213712; doi:10.26508/lsa.202201853)
Supplement: Supplementary file 1 [file LSA-2022-01853_SdataF2.1.xlsx]

## Sheet: SdataF2.1
geneID	geneName	log2FoldChange	pvalue	padj
ENSG00000204291	COL15A1	12.07	7.57e-19	8.25e-18
ENSG00000275620	FLJ16779	11.774	2.2e-19	2.45e-18
ENSG00000213886	UBD	10.067	3.82e-27	6.23e-26
ENSG00000101198	NKAIN4	9.923	3.61e-10	2.21e-09
ENSG00000230943	LINC02541	9.5557	3.67e-11	2.44e-10
ENSG00000260941	LINC00622	9.5176	7.41e-12	5.18e-11
ENSG00000259207	ITGB3	8.6112	1.79e-16	1.7e-15
ENSG00000113578	FGF1	8.5855	1.82e-08	9.52e-08
ENSG00000169896	ITGAM	8.2179	2.05e-07	9.62e-07
ENSG00000108691	CCL2	8.1798	1.49e-105	2.38e-103
ENSG00000283413	AC008703.1	8.0878	7.23e-07	3.17e-06
ENSG00000188293	IGFL1	7.892	1.31e-06	5.56e-06
ENSG00000235947	EGOT	7.7613	9.26e-07	4.01e-06
ENSG00000179097	HTR1F	7.4837	4.07e-06	1.62e-05
ENSG00000224982	TMEM233	7.4289	3.51e-09	1.97e-08
ENSG00000069696	DRD4	7.3869	1.8e-14	1.51e-13
ENSG00000125726	CD70	7.3477	7.63e-09	4.14e-08
ENSG00000138623	SEMA7A	7.3374	0	0
ENSG00000196188	CTSE	7.335	7.54e-51	2.98e-49
ENSG00000106366	SERPINE1	7.2879	1.65e-78	1.5e-76
ENSG00000138944	SHISAL1	7.2821	2.92e-13	2.26e-12
ENSG00000196136	SERPINA3	7.1402	5.65e-49	2.09e-47
ENSG00000100311	PDGFB	7.0571	1.18e-79	1.1e-77
ENSG00000223814	AL691459.1	7.0046	8.42e-05	0.00028091
ENSG00000137673	MMP7	6.9404	9.31e-130	2.63e-127
ENSG00000177627	C12orf54	6.8026	1.78e-05	6.53e-05
ENSG00000166736	HTR3A	6.7219	5.03e-10	3.04e-09
ENSG00000237988	OR2I1P	6.6973	7.19e-07	3.15e-06
ENSG00000230479	AP000695.1	6.6267	0.00020788	0.00065032
ENSG00000285820	AL157829.1	6.6113	9.14e-05	0.00030325
ENSG00000225614	ZNF469	6.5334	1.63e-09	9.44e-09
ENSG00000149090	PAMR1	6.5052	3.07e-07	1.41e-06
ENSG00000175315	CST6	6.4828	1.4e-18	1.5e-17
ENSG00000136688	IL36G	6.4531	9.67e-13	7.22e-12
ENSG00000153294	ADGRF4	6.4254	2.34e-159	1.4e-156
ENSG00000269113	TRABD2B	6.421	2.44e-20	2.87e-19
ENSG00000166292	TMEM100	6.3754	4.59e-08	2.3e-07
ENSG00000179546	HTR1D	6.3179	3.43e-17	3.39e-16
ENSG00000204936	CD177	6.2648	4.62e-08	2.32e-07
ENSG00000145824	CXCL14	6.2581	2.71e-125	6.96e-123
ENSG00000049249	TNFRSF9	6.2491	3.67e-13	2.82e-12
ENSG00000169129	AFAP1L2	6.2088	5.41e-29	9.8e-28
ENSG00000166546	BEAN1	6.1433	6.76e-15	5.82e-14
ENSG00000100593	ISM2	6.0981	8.83e-05	0.00029359
ENSG00000173210	ABLIM3	6.083	6.17e-11	4.02e-10
ENSG00000130176	CNN1	6.0622	0.00057495	0.0016692
ENSG00000008517	IL32	6.0308	5.04e-306	1.99e-302
ENSG00000163395	IGFN1	5.9743	1.43e-07	6.83e-07
ENSG00000167772	ANGPTL4	5.9515	1.65e-35	3.89e-34
ENSG00000156804	FBXO32	5.9196	1.47e-12	1.09e-11
ENSG00000258955	LINC00519	5.8813	2.16e-14	1.81e-13
ENSG00000166670	MMP10	5.8644	3.31e-23	4.45e-22
ENSG00000259354	AC025580.2	5.8502	6.99e-12	4.91e-11
ENSG00000165799	RNASE7	5.8381	8.37e-06	3.21e-05
ENSG00000122641	INHBA	5.8357	1.29e-120	3.06e-118
ENSG00000135925	WNT10A	5.8246	1.82e-21	2.27e-20
ENSG00000147883	CDKN2B	5.8161	0	0
ENSG00000120708	TGFBI	5.8068	0	0
ENSG00000163554	SPTA1	5.7343	6.03e-06	2.36e-05
ENSG00000184254	ALDH1A3	5.7303	8.02e-191	7.21e-188
ENSG00000137809	ITGA11	5.708	1.63e-05	6.02e-05
ENSG00000164093	PITX2	5.6964	3.62e-15	3.17e-14
ENSG00000264230	ANXA8L1	5.6835	2.81e-74	2.21e-72
ENSG00000147570	DNAJC5B	5.6643	3.44e-08	1.75e-07
ENSG00000241106	HLA-DOB	5.6509	9.51e-06	3.62e-05
ENSG00000172346	CSDC2	5.6124	4.7e-06	1.86e-05
ENSG00000265190	ANXA8	5.6017	4.77e-142	1.63e-139
ENSG00000116701	NCF2	5.5981	3.42e-25	5.06e-24
ENSG00000131650	KREMEN2	5.5776	8e-10	4.74e-09
ENSG00000115008	IL1A	5.5697	6.81e-41	1.97e-39
ENSG00000139278	GLIPR1	5.5476	1.84e-30	3.54e-29
ENSG00000110975	SYT10	5.5124	1.08e-17	1.1e-16
ENSG00000101074	R3HDML	5.4995	1.97e-07	9.23e-07
ENSG00000020633	RUNX3	5.4904	0.0011789	0.0032393
ENSG00000177575	CD163	5.4875	4.36e-11	2.89e-10
ENSG00000134668	SPOCD1	5.4744	2.41e-35	5.67e-34
ENSG00000198796	ALPK2	5.406	2.62e-19	2.91e-18
ENSG00000166592	RRAD	5.3868	1.81e-26	2.86e-25
ENSG00000232810	TNF	5.355	4.63e-10	2.8e-09
ENSG00000177374	HIC1	5.3387	6.32e-09	3.45e-08
ENSG00000270210	AC104695.2	5.2748	0.0016088	0.0043053
ENSG00000168621	GDNF	5.2617	0.0030182	0.007656
ENSG00000163121	NEURL3	5.2554	1.55e-07	7.35e-07
ENSG00000243550	LINC01214	5.2443	1.31e-05	4.89e-05
ENSG00000253837	AC090197.1	5.233	0.0017648	0.0046753
ENSG00000128422	KRT17	5.2302	1.02e-253	2.24e-250
ENSG00000095752	IL11	5.2068	3.11e-25	4.62e-24
ENSG00000145040	UCN2	5.1609	1.47e-23	2.01e-22
ENSG00000229647	MYOSLID	5.156	1.94e-17	1.93e-16
ENSG00000012779	ALOX5	5.0989	5.51e-12	3.9e-11
ENSG00000182752	PAPPA	5.0667	2.12e-106	3.44e-104
ENSG00000150048	CLEC1A	5.0493	0.00021635	0.00067532
ENSG00000135362	PRR5L	5.0066	5.46e-29	9.88e-28
ENSG00000137745	MMP13	5.0058	1.09e-92	1.34e-90
ENSG00000149591	TAGLN	4.9865	1.14e-154	5.37e-152
ENSG00000186847	KRT14	4.9055	1.07e-73	8.26e-72
ENSG00000154764	WNT7A	4.9036	9.2e-23	1.22e-21
ENSG00000132932	ATP8A2	4.9031	1.5e-49	5.68e-48
ENSG00000232334	AL683842.1	4.899	0.00036463	0.0010956
ENSG00000069812	HES2	4.8889	2.31e-53	9.79e-52
ENSG00000164932	CTHRC1	4.8801	6.06e-151	2.66e-148
ENSG00000100628	ASB2	4.8584	7.24e-08	3.57e-07
ENSG00000156574	NODAL	4.8563	2.13e-42	6.48e-41
ENSG00000134013	LOXL2	4.8531	9.81e-69	6.4e-67
ENSG00000110944	IL23A	4.8388	7.17e-34	1.61e-32
ENSG00000270607	AC009549.1	4.8209	4.97e-11	3.26e-10
ENSG00000174469	CNTNAP2	4.8162	3.05e-182	2.51e-179
ENSG00000142583	SLC2A5	4.7985	3e-23	4.04e-22
ENSG00000114270	COL7A1	4.785	1.07e-54	4.69e-53
ENSG00000154175	ABI3BP	4.7826	0.00015447	0.00049401
ENSG00000205420	KRT6A	4.7613	1.83e-36	4.49e-35
ENSG00000169508	GPR183	4.7356	8.82e-09	4.76e-08
ENSG00000227507	LTB	4.7343	6.45e-13	4.87e-12
ENSG00000148680	HTR7	4.7341	2.64e-05	9.47e-05
ENSG00000231298	MANCR	4.7231	1.15e-07	5.55e-07
ENSG00000148848	ADAM12	4.7147	3.94e-28	6.85e-27
ENSG00000100558	PLEK2	4.6426	2.99e-31	5.98e-30
ENSG00000110427	KIAA1549L	4.6229	2.91e-05	0.00010401
ENSG00000278341	AC138028.6	4.613	5.54e-06	2.17e-05
ENSG00000179674	ARL14	4.6018	0.00060035	0.0017366
ENSG00000170214	ADRA1B	4.5689	4.36e-17	4.29e-16
ENSG00000153266	FEZF2	4.5673	1.17e-13	9.32e-13
ENSG00000118257	NRP2	4.5542	3.55e-69	2.35e-67
ENSG00000111186	WNT5B	4.5516	6.49e-20	7.45e-19
ENSG00000101076	HNF4A	4.5513	1.65e-14	1.4e-13
ENSG00000171860	C3AR1	4.5486	6.13e-07	2.71e-06
ENSG00000156234	CXCL13	4.5476	1.85e-09	1.07e-08
ENSG00000064655	EYA2	4.5365	2.68e-09	1.52e-08
ENSG00000186832	KRT16	4.5311	5.33e-28	9.17e-27
ENSG00000280143	AP000892.3	4.5292	7.07e-10	4.21e-09
ENSG00000204876	AC021218.1	4.522	0.00044616	0.0013207
ENSG00000122861	PLAU	4.5173	2.11e-110	3.65e-108
ENSG00000172575	RASGRP1	4.5152	1.37e-69	9.17e-68
ENSG00000002079	MYH16	4.5031	0.0010866	0.0030072
ENSG00000170382	LRRN2	4.494	2.01e-05	7.31e-05
ENSG00000087085	ACHE	4.49	1.91e-15	1.7e-14
ENSG00000234745	HLA-B	4.4899	1.93e-115	3.89e-113
ENSG00000211772	TRBC2	4.4856	3.13e-05	0.00011119
ENSG00000133106	EPSTI1	4.4712	1.11e-15	1e-14
ENSG00000179362	HMGN2P46	4.4681	3.86e-12	2.76e-11
ENSG00000127129	EDN2	4.4638	3.51e-11	2.34e-10
ENSG00000130635	COL5A1	4.4517	8.16e-38	2.14e-36
ENSG00000176170	SPHK1	4.4498	1.53e-32	3.27e-31
ENSG00000187498	COL4A1	4.4423	8.4e-41	2.42e-39
ENSG00000176014	TUBB6	4.4386	5.58e-145	2.12e-142
ENSG00000212724	KRTAP2-3	4.4346	7.61e-18	7.8e-17
ENSG00000244306	DUXAP10	4.4343	1.07e-06	4.58e-06
ENSG00000134775	FHOD3	4.4253	2.01e-51	8.05e-50
ENSG00000185585	OLFML2A	4.3962	1.13e-103	1.73e-101
ENSG00000112182	BACH2	4.3958	7.97e-40	2.22e-38
ENSG00000108821	COL1A1	4.3658	3.7e-131	1.09e-128
ENSG00000137203	TFAP2A	4.3612	8.8e-23	1.17e-21
ENSG00000198535	C2CD4A	4.3612	1.7e-23	2.32e-22
ENSG00000078401	EDN1	4.3465	4.21e-81	4.23e-79
ENSG00000174500	GCSAM	4.3347	0.00042859	0.0012726
ENSG00000131016	AKAP12	4.334	1.74e-106	2.84e-104
ENSG00000119630	PGF	4.3236	1.59e-195	1.58e-192
ENSG00000227496	AC099066.2	4.3169	2.72e-07	1.26e-06
ENSG00000224594	RPL29P19	4.3155	0.0041042	0.01014
ENSG00000170271	FAXDC2	4.3105	1.67e-28	2.95e-27
ENSG00000186994	KANK3	4.3074	0.0001814	0.00057358
ENSG00000124116	WFDC3	4.3044	4.03e-25	5.96e-24
ENSG00000015592	STMN4	4.3042	4.55e-07	2.04e-06
ENSG00000197410	DCHS2	4.3019	1.74e-09	1.01e-08
ENSG00000142173	COL6A2	4.2904	1.41e-37	3.67e-36
ENSG00000169067	ACTBL2	4.261	4.26e-08	2.14e-07
ENSG00000124731	TREM1	4.2499	1.68e-08	8.81e-08
ENSG00000102271	KLHL4	4.2468	1.75e-06	7.33e-06
ENSG00000198133	TMEM229B	4.2348	1.88e-17	1.88e-16
ENSG00000048052	HDAC9	4.2331	3.62e-57	1.67e-55
ENSG00000179630	LACC1	4.2215	8.94e-73	6.7e-71
ENSG00000234840	LINC01239	4.2144	1.59e-18	1.7e-17
ENSG00000116032	GRIN3B	4.2117	0.00012009	0.00039106
ENSG00000149557	FEZ1	4.1943	1.26e-36	3.11e-35
ENSG00000154127	UBASH3B	4.19	6.19e-17	6.01e-16
ENSG00000130584	ZBTB46	4.1831	3.04e-23	4.09e-22
ENSG00000095587	TLL2	4.1828	1.34e-17	1.36e-16
ENSG00000129151	BBOX1	4.1795	1.26e-21	1.58e-20
ENSG00000130303	BST2	4.1714	0.00060308	0.0017432
ENSG00000132481	TRIM47	4.1671	4.05e-22	5.21e-21
ENSG00000154553	PDLIM3	4.1654	1.41e-24	2.04e-23
ENSG00000010030	ETV7	4.1568	4.82e-29	8.77e-28
ENSG00000140937	CDH11	4.1555	4e-42	1.21e-40
ENSG00000165606	DRGX	4.1523	1.85e-05	6.79e-05
ENSG00000041982	TNC	4.1382	3.34e-36	8.11e-35
ENSG00000276600	RAB7B	4.1351	2.32e-24	3.31e-23
ENSG00000183876	ARSI	4.1226	2.63e-05	9.43e-05
ENSG00000184497	TMEM255B	4.1218	6.91e-06	2.68e-05
ENSG00000132718	SYT11	4.1203	3.21e-78	2.89e-76
ENSG00000204866	IGFL2	4.1023	5.66e-275	1.87e-271
ENSG00000185567	AHNAK2	4.08	5.43e-242	9.75e-239
ENSG00000102802	MEDAG	4.0794	1.66e-25	2.49e-24
ENSG00000113657	DPYSL3	4.0765	3.05e-152	1.4e-149
ENSG00000186684	CYP27C1	4.0758	4.31e-26	6.62e-25
ENSG00000102359	SRPX2	4.0546	4.47e-81	4.46e-79
ENSG00000196562	SULF2	4.0499	1.04e-34	2.39e-33
ENSG00000171992	SYNPO	4.0475	2.72e-142	9.44e-140
ENSG00000204539	CDSN	4.0426	0.0016014	0.0042882
ENSG00000172548	NIPAL4	4.039	2.71e-28	4.77e-27
ENSG00000206579	XKR4	4.0363	3.2e-32	6.73e-31
ENSG00000168398	BDKRB2	4.0214	5.93e-09	3.25e-08
ENSG00000154330	PGM5	4.0212	2.72e-49	1.02e-47
ENSG00000271824	SMIM32	4.0096	0.0003888	0.0011606
ENSG00000268460	AC006262.1	4.006	3.19e-50	1.22e-48
ENSG00000162873	KLHDC8A	3.986	1.1e-13	8.83e-13
ENSG00000160219	GAB3	3.9822	7.18e-06	2.78e-05
ENSG00000196754	S100A2	3.9793	1.66e-125	4.33e-123
ENSG00000115844	DLX2	3.9777	5.74e-06	2.25e-05
ENSG00000127561	SYNGR3	3.9751	3.02e-24	4.28e-23
ENSG00000167100	SAMD14	3.9716	1.6e-24	2.3e-23
ENSG00000150551	LYPD1	3.9667	7.58e-16	6.92e-15
ENSG00000180758	GPR157	3.9648	7.9e-14	6.41e-13
ENSG00000119042	SATB2	3.9619	1.15e-40	3.31e-39
ENSG00000135480	KRT7	3.9532	1.56e-117	3.32e-115
ENSG00000105664	COMP	3.9481	2.32e-06	9.56e-06
ENSG00000169594	BNC1	3.9399	4.35e-20	5.06e-19
ENSG00000175592	FOSL1	3.9334	8.17e-45	2.68e-43
ENSG00000164393	ADGRF2	3.9334	1.92e-07	9.02e-07
ENSG00000019186	CYP24A1	3.9331	3.09e-73	2.35e-71
ENSG00000149798	CDC42EP2	3.9224	4.47e-50	1.71e-48
ENSG00000260604	AL590004.3	3.9144	5.03e-18	5.2e-17
ENSG00000185055	EFCAB10	3.9121	3.95e-06	1.58e-05
ENSG00000151640	DPYSL4	3.9027	1.8e-10	1.13e-09
ENSG00000229214	LINC00242	3.897	0.0011203	0.0030926
ENSG00000141526	SLC16A3	3.8932	6.41e-80	6.07e-78
ENSG00000134954	ETS1	3.8811	3e-16	2.8e-15
ENSG00000181652	ATG9B	3.8768	6.58e-08	3.26e-07
ENSG00000115641	FHL2	3.8765	1.32e-95	1.76e-93
ENSG00000143816	WNT9A	3.8757	6.23e-46	2.13e-44
ENSG00000230183	CNOT6LP1	3.8755	4.01e-06	1.6e-05
ENSG00000215861	AC245297.1	3.8623	2.93e-06	1.19e-05
ENSG00000146674	IGFBP3	3.8494	8.29e-119	1.88e-116
ENSG00000164796	CSMD3	3.8402	1.5e-08	7.92e-08
ENSG00000100767	PAPLN	3.8394	7.77e-74	6e-72
ENSG00000137825	ITPKA	3.8324	2.79e-65	1.64e-63
ENSG00000175874	CREG2	3.8316	3.9e-14	3.21e-13
ENSG00000146592	CREB5	3.8126	7.97e-16	7.28e-15
ENSG00000017483	SLC38A5	3.7954	2.71e-09	1.53e-08
ENSG00000237512	UNC5B-AS1	3.7903	8.95e-08	4.37e-07
ENSG00000166920	C15orf48	3.7884	1.48e-12	1.09e-11
ENSG00000019549	SNAI2	3.7837	3.19e-30	6.07e-29
ENSG00000273760	AC245041.1	3.7714	4.15e-08	2.1e-07
ENSG00000113070	HBEGF	3.7648	4.15e-42	1.26e-40
ENSG00000276850	AC245041.2	3.7488	1.58e-26	2.5e-25
ENSG00000069535	MAOB	3.7446	1.84e-15	1.64e-14
ENSG00000166073	GPR176	3.7342	3.31e-35	7.76e-34
ENSG00000204381	LAYN	3.734	2.47e-33	5.46e-32
ENSG00000240216	CPHL1P	3.7325	0.0057756	0.013817
ENSG00000259342	AC025580.1	3.7319	2.58e-23	3.48e-22
ENSG00000124225	PMEPA1	3.7227	4.97e-143	1.79e-140
ENSG00000185479	KRT6B	3.7224	7.27e-32	1.5e-30
ENSG00000113361	CDH6	3.7189	0.00012056	0.00039236
ENSG00000267801	AC087289.5	3.7182	0.0016774	0.0044737
ENSG00000185467	KPNA7	3.7178	5.06e-06	1.99e-05
ENSG00000134755	DSC2	3.7144	3.9e-198	4.06e-195
ENSG00000090776	EFNB1	3.6991	1.9e-210	2.21e-207
ENSG00000227619	AL391056.1	3.6967	5.59e-08	2.78e-07
ENSG00000129521	EGLN3	3.6964	1.05e-10	6.72e-10
ENSG00000205562	AL049775.1	3.691	1.85e-06	7.72e-06
ENSG00000272636	DOC2B	3.6827	6.17e-08	3.07e-07
ENSG00000214357	NEURL1B	3.6685	5.39e-127	1.44e-124
ENSG00000099617	EFNA2	3.668	8.33e-05	0.00027832
ENSG00000258947	TUBB3	3.6638	2.2e-158	1.21e-155
ENSG00000177875	CCDC184	3.6562	4.02e-28	6.97e-27
ENSG00000137285	TUBB2B	3.656	4.76e-125	1.21e-122
ENSG00000100065	CARD10	3.6501	2.26e-80	2.23e-78
ENSG00000233930	KRTAP5-AS1	3.64	1.49e-23	2.04e-22
ENSG00000159674	SPON2	3.6327	1.35e-61	6.99e-60
ENSG00000164266	SPINK1	3.632	3.39e-10	2.08e-09
ENSG00000240065	PSMB9	3.6318	7.46e-13	5.61e-12
ENSG00000107731	UNC5B	3.6173	3.48e-45	1.16e-43
ENSG00000217801	AL390719.1	3.613	3.96e-12	2.83e-11
ENSG00000020577	SAMD4A	3.6109	5.5e-49	2.04e-47
ENSG00000150175	FRMPD2B	3.6103	0.0062386	0.014801
ENSG00000251537	AC005324.3	3.6036	5.96e-05	0.0002035
ENSG00000175793	SFN	3.6017	2.78e-97	3.84e-95
ENSG00000170537	TMC7	3.5978	3.31e-76	2.72e-74
ENSG00000145911	N4BP3	3.5959	6.51e-19	7.11e-18
ENSG00000138166	DUSP5	3.593	1.93e-31	3.89e-30
ENSG00000171621	SPSB1	3.5823	2.81e-54	1.22e-52
ENSG00000119681	LTBP2	3.5808	8.89e-06	3.4e-05
ENSG00000206337	HCP5	3.5665	3.59e-11	2.39e-10
ENSG00000168952	STXBP6	3.5552	2.56e-07	1.18e-06
ENSG00000285294	LINC00842	3.5538	1.21e-08	6.45e-08
ENSG00000173262	SLC2A14	3.5524	2.34e-16	2.21e-15
ENSG00000275993	SIK1B	3.5425	1.3e-71	9.19e-70
ENSG00000188015	S100A3	3.5211	0.00012629	0.00040995
ENSG00000248727	LINC01948	3.5187	0.0016905	0.0045044
ENSG00000103034	NDRG4	3.4993	6.78e-95	8.76e-93
ENSG00000164484	TMEM200A	3.4993	2.59e-16	2.43e-15
ENSG00000150907	FOXO1	3.4978	8.84e-78	7.8e-76
ENSG00000129116	PALLD	3.4908	1.1e-111	1.95e-109
ENSG00000005108	THSD7A	3.4815	9.79e-53	4.05e-51
ENSG00000125845	BMP2	3.4805	5.59e-120	1.31e-117
ENSG00000128342	LIF	3.4797	5.62e-48	2.01e-46
ENSG00000100234	TIMP3	3.4758	1.52e-70	1.05e-68
ENSG00000026025	VIM	3.4751	1.8e-96	2.42e-94
ENSG00000134871	COL4A2	3.4678	8.99e-24	1.25e-22
ENSG00000167105	TMEM92	3.4668	5.88e-25	8.62e-24
ENSG00000235370	DNM1P51	3.4606	2.58e-06	1.06e-05
ENSG00000184545	DUSP8	3.4538	5.3e-37	1.34e-35
ENSG00000161638	ITGA5	3.4515	1e-06	4.32e-06
ENSG00000149380	P4HA3	3.4461	5.52e-05	0.00018944
ENSG00000128604	IRF5	3.446	8.26e-26	1.26e-24
ENSG00000017427	IGF1	3.4349	2.74e-12	1.99e-11
ENSG00000116661	FBXO2	3.421	3.21e-59	1.56e-57
ENSG00000143847	PPFIA4	3.4143	1.89e-05	6.9e-05
ENSG00000171522	PTGER4	3.4109	2.16e-16	2.04e-15
ENSG00000075426	FOSL2	3.4095	7.41e-105	1.16e-102
ENSG00000172602	RND1	3.4024	3.28e-44	1.05e-42
ENSG00000117115	PADI2	3.3917	2.96e-28	5.18e-27
ENSG00000078018	MAP2	3.388	4.48e-136	1.38e-133
ENSG00000162545	CAMK2N1	3.3823	3.52e-28	6.14e-27
ENSG00000176438	SYNE3	3.3806	3.42e-06	1.38e-05
ENSG00000125675	GRIA3	3.3785	0.0002011	0.00063032
ENSG00000115963	RND3	3.3763	2.34e-18	2.47e-17
ENSG00000175147	TMEM51-AS1	3.3755	1.74e-14	1.47e-13
ENSG00000164176	EDIL3	3.3748	1.17e-138	3.72e-136
ENSG00000175746	C15orf54	3.3741	3.18e-09	1.79e-08
ENSG00000147889	CDKN2A	3.3722	4.78e-155	2.31e-152
ENSG00000168734	PKIG	3.3703	8.56e-48	3.04e-46
ENSG00000218283	MORF4L1P1	3.3694	0.0015455	0.0041545
ENSG00000011028	MRC2	3.3691	9.34e-10	5.51e-09
ENSG00000070404	FSTL3	3.3655	1.49e-215	2.11e-212
ENSG00000270343	UNGP3	3.3642	0.00011183	0.00036593
ENSG00000148948	LRRC4C	3.3596	3.67e-10	2.24e-09
ENSG00000165072	MAMDC2	3.3585	2.43e-26	3.8e-25
ENSG00000086991	NOX4	3.3578	1.68e-21	2.1e-20
ENSG00000143507	DUSP10	3.3505	4.26e-47	1.49e-45
ENSG00000105855	ITGB8	3.3504	2.74e-67	1.74e-65
ENSG00000070190	DAPP1	3.3497	3.75e-12	2.69e-11
ENSG00000111863	ADTRP	3.3492	0.0035178	0.0088138
ENSG00000162645	GBP2	3.3452	8.72e-28	1.48e-26
ENSG00000130775	THEMIS2	3.344	2.95e-07	1.35e-06
ENSG00000154864	PIEZO2	3.3416	0.0013846	0.0037551
ENSG00000100341	PNPLA5	3.3364	0.0028845	0.0073405
ENSG00000174640	SLCO2A1	3.3354	4.33e-110	7.45e-108
ENSG00000232533	AC093673.1	3.3326	4.7e-11	3.09e-10
ENSG00000196839	ADA	3.3301	1.24e-27	2.08e-26
ENSG00000134827	TCN1	3.3294	2.37e-06	9.77e-06
ENSG00000131711	MAP1B	3.3292	2e-169	1.46e-166
ENSG00000155962	CLIC2	3.3286	7.12e-15	6.12e-14
ENSG00000185633	NDUFA4L2	3.3266	1.54e-07	7.3e-07
ENSG00000028137	TNFRSF1B	3.3261	8.5e-05	0.00028335
ENSG00000118503	TNFAIP3	3.3248	2.57e-24	3.66e-23
ENSG00000187398	LUZP2	3.324	2.01e-13	1.58e-12
ENSG00000134470	IL15RA	3.3173	2.04e-05	7.44e-05
ENSG00000011422	PLAUR	3.3136	8.59e-84	9.23e-82
ENSG00000132688	NES	3.291	7.22e-54	3.1e-52
ENSG00000142178	SIK1	3.2829	9.18e-19	9.97e-18
ENSG00000133083	DCLK1	3.279	2.01e-26	3.16e-25
ENSG00000269097	TPRG1LP1	3.2753	0.0035324	0.0088446
ENSG00000176928	GCNT4	3.2748	2.16e-06	8.93e-06
ENSG00000137975	CLCA2	3.2723	2.69e-45	9e-44
ENSG00000171488	LRRC8C	3.2644	1.05e-76	8.91e-75
ENSG00000277117	FP565260.3	3.2635	9.61e-08	4.68e-07
ENSG00000088836	SLC4A11	3.2606	1.75e-07	8.24e-07
ENSG00000178573	MAF	3.2604	2.76e-147	1.09e-144
ENSG00000038295	TLL1	3.2578	1.74e-05	6.42e-05
ENSG00000058085	LAMC2	3.2514	9.08e-256	2.24e-252
ENSG00000023445	BIRC3	3.2465	1.16e-34	2.67e-33
ENSG00000176383	B3GNT4	3.2458	1.84e-05	6.73e-05
ENSG00000140511	HAPLN3	3.2395	1.48e-69	9.89e-68
ENSG00000144476	ACKR3	3.232	8.25e-17	7.95e-16
ENSG00000285155	AC092153.1	3.2227	1.13e-07	5.47e-07
ENSG00000117228	GBP1	3.2203	1.57e-18	1.68e-17
ENSG00000166257	SCN3B	3.2191	0.0018108	0.0047822
ENSG00000105639	JAK3	3.2181	1.53e-09	8.89e-09
ENSG00000187045	TMPRSS6	3.2176	0.00010819	0.00035514
ENSG00000259727	AC103740.2	3.2042	0.0040617	0.010044
ENSG00000073756	PTGS2	3.2036	2.4e-69	1.59e-67
ENSG00000128594	LRRC4	3.201	4.54e-44	1.45e-42
ENSG00000164418	GRIK2	3.1825	1.13e-37	2.96e-36
ENSG00000197872	FAM49A	3.1811	1.73e-29	3.19e-28
ENSG00000067057	PFKP	3.1769	1.62e-49	6.13e-48
ENSG00000152689	RASGRP3	3.1731	4.48e-51	1.78e-49
ENSG00000170525	PFKFB3	3.1717	2.1e-131	6.28e-129
ENSG00000213412	HNRNPA1P33	3.1683	3.99e-06	1.59e-05
ENSG00000065618	COL17A1	3.1642	1.31e-117	2.85e-115
ENSG00000115107	STEAP3	3.1634	5.29e-72	3.82e-70
ENSG00000170558	CDH2	3.1604	3.72e-49	1.39e-47
ENSG00000136167	LCP1	3.1579	1.01e-31	2.07e-30
ENSG00000134769	DTNA	3.1578	9.34e-59	4.47e-57
ENSG00000270504	AL391422.4	3.1569	9.65e-17	9.28e-16
ENSG00000267034	AC010980.2	3.1496	1.04e-11	7.18e-11
ENSG00000184530	C6orf58	3.1465	0.001808	0.0047762
ENSG00000126561	STAT5A	3.1454	1.59e-07	7.54e-07
ENSG00000157483	MYO1E	3.1398	1.45e-99	2.1e-97
ENSG00000138448	ITGAV	3.1334	1.19e-79	1.11e-77
ENSG00000137936	BCAR3	3.1244	2.19e-49	8.24e-48
ENSG00000088726	TMEM40	3.115	8.22e-20	9.39e-19
ENSG00000285901	AC008012.1	3.1129	1.04e-14	8.83e-14
ENSG00000232237	ASCL5	3.1122	2.57e-16	2.41e-15
ENSG00000103335	PIEZO1	3.1075	4.2e-81	4.23e-79
ENSG00000141052	MYOCD	3.1019	6.03e-05	0.00020581
ENSG00000124762	CDKN1A	3.0996	7.12e-128	1.96e-125
ENSG00000198910	L1CAM	3.0985	1.39e-06	5.88e-06
ENSG00000134762	DSC3	3.0975	8.02e-85	8.81e-83
ENSG00000104856	RELB	3.0894	4.99e-109	8.44e-107
ENSG00000214510	SPINK13	3.0875	0.00018902	0.00059594
ENSG00000162490	DRAXIN	3.0834	3.02e-09	1.7e-08
ENSG00000128203	ASPHD2	3.0788	1.06e-18	1.15e-17
ENSG00000182771	GRID1	3.0709	0.0032051	0.0080887
ENSG00000268812	AC004264.1	3.0692	4.56e-07	2.05e-06
ENSG00000110799	VWF	3.067	1.32e-13	1.05e-12
ENSG00000101825	MXRA5	3.0663	3.9e-05	0.00013668
ENSG00000165434	PGM2L1	3.0611	5.06e-165	3.23e-162
ENSG00000266304	LIVAR	3.0576	0.0071262	0.016687
ENSG00000144452	ABCA12	3.0549	8.82e-16	8.02e-15
ENSG00000161896	IP6K3	3.0452	1.42e-13	1.13e-12
ENSG00000213626	LBH	3.0389	1.46e-23	2.01e-22
ENSG00000138685	FGF2	3.0361	7.69e-10	4.56e-09
ENSG00000185215	TNFAIP2	3.0346	4.23e-14	3.47e-13
ENSG00000026751	SLAMF7	3.0289	4.31e-59	2.07e-57
ENSG00000087494	PTHLH	3.0287	5.59e-24	7.85e-23
ENSG00000118263	KLF7	3.0275	2.49e-95	3.25e-93
ENSG00000119714	GPR68	3.027	8.69e-19	9.44e-18
ENSG00000075461	CACNG4	3.0258	1.06e-20	1.27e-19
ENSG00000124942	AHNAK	3.0253	2.44e-32	5.14e-31
ENSG00000169403	PTAFR	3.0244	5.68e-11	3.71e-10
ENSG00000154736	ADAMTS5	3.0224	2.88e-10	1.77e-09
ENSG00000255330	AL096711.2	3.0209	6.29e-12	4.43e-11
ENSG00000162975	KCNF1	3.0188	6.17e-07	2.72e-06
ENSG00000155629	PIK3AP1	3.0183	1.79e-20	2.13e-19
ENSG00000147509	RGS20	3.0061	3.07e-06	1.24e-05
ENSG00000137267	TUBB2A	3.006	1.32e-99	1.93e-97
ENSG00000142227	EMP3	3.0021	4.61e-33	1.01e-31
ENSG00000137449	CPEB2	2.9996	9.31e-78	8.18e-76
ENSG00000166016	ABTB2	2.9972	3.54e-67	2.23e-65
ENSG00000244242	IFITM10	2.9968	1.46e-07	6.92e-07
ENSG00000104140	RHOV	2.996	6.6e-41	1.92e-39
ENSG00000183775	KCTD16	2.9943	8.9e-16	8.09e-15
ENSG00000105329	TGFB1	2.9809	1.71e-14	1.44e-13
ENSG00000205502	C2CD4B	2.9785	6.64e-06	2.58e-05
ENSG00000131746	TNS4	2.9766	2.94e-38	7.77e-37
ENSG00000157168	NRG1	2.976	2.42e-36	5.9e-35
ENSG00000088538	DOCK3	2.9751	1.19e-71	8.48e-70
ENSG00000253882	AC099548.2	2.972	5.12e-20	5.93e-19
ENSG00000137872	SEMA6D	2.9704	0.0005245	0.0015311
ENSG00000280132	AC026471.6	2.9639	0.0025027	0.0064462
ENSG00000173227	SYT12	2.946	2.97e-08	1.52e-07
ENSG00000156475	PPP2R2B	2.9438	6.72e-09	3.67e-08
ENSG00000230596	GPAA1P2	2.9408	0.0017176	0.0045655
ENSG00000243649	CFB	2.9373	2.96e-07	1.36e-06
ENSG00000159784	FAM131B	2.9363	4.9e-06	1.94e-05
ENSG00000143595	AQP10	2.9322	0.00019315	0.00060733
ENSG00000082684	SEMA5B	2.9307	0.00080933	0.0022895
ENSG00000110900	TSPAN11	2.9278	1.55e-34	3.53e-33
ENSG00000171608	PIK3CD	2.9246	7.12e-77	6.09e-75
ENSG00000147571	CRH	2.9212	3.05e-08	1.56e-07
ENSG00000090339	ICAM1	2.9207	2.52e-29	4.62e-28
ENSG00000163501	IHH	2.9168	6.5e-11	4.22e-10
ENSG00000006327	TNFRSF12A	2.9164	3.14e-119	7.3e-117
ENSG00000106123	EPHB6	2.911	2.64e-08	1.36e-07
ENSG00000243753	HLA-L	2.9079	2.2e-07	1.03e-06
ENSG00000188549	CCDC9B	2.9002	7.46e-37	1.87e-35
ENSG00000181649	PHLDA2	2.8994	1.52e-36	3.75e-35
ENSG00000158315	RHBDL2	2.8943	0.0058969	0.014075
ENSG00000198286	CARD11	2.8929	1.51e-48	5.47e-47
ENSG00000136002	ARHGEF4	2.8913	1.76e-17	1.77e-16
ENSG00000187583	PLEKHN1	2.8841	3.35e-32	7.03e-31
ENSG00000161958	FGF11	2.8769	8.04e-18	8.22e-17
ENSG00000120337	TNFSF18	2.8749	3.42e-09	1.92e-08
ENSG00000109452	INPP4B	2.8745	6.55e-77	5.63e-75
ENSG00000260573	AC007493.1	2.8711	0.0008263	0.0023348
ENSG00000146197	SCUBE3	2.8629	8.14e-07	3.55e-06
ENSG00000250320	AC113383.1	2.8618	9.2e-06	3.51e-05
ENSG00000100665	SERPINA4	2.8586	7.09e-13	5.34e-12
ENSG00000158055	GRHL3	2.8554	7.71e-12	5.39e-11
ENSG00000105464	GRIN2D	2.8547	0.00015787	0.00050409
ENSG00000184486	POU3F2	2.8515	5.6e-27	9.04e-26
ENSG00000162745	OLFML2B	2.8513	2.17e-09	1.24e-08
ENSG00000115221	ITGB6	2.8476	9.31e-76	7.54e-74
ENSG00000170801	HTRA3	2.8437	0.00018729	0.00059096
ENSG00000152137	HSPB8	2.8421	1.38e-53	5.85e-52
ENSG00000155265	GOLGA7B	2.842	5.4e-12	3.83e-11
ENSG00000177494	ZBED2	2.8406	1.59e-76	1.33e-74
ENSG00000165617	DACT1	2.839	0.00015002	0.00048071
ENSG00000147408	CSGALNACT1	2.8383	4.65e-08	2.33e-07
ENSG00000152377	SPOCK1	2.838	0.00071131	0.0020326
ENSG00000249746	AC099509.1	2.8325	4.84e-07	2.16e-06
ENSG00000168994	PXDC1	2.8286	1.88e-26	2.95e-25
ENSG00000183625	CCR3	2.8283	0.00029059	0.00089019
ENSG00000196104	SPOCK3	2.8271	2.01e-57	9.34e-56
ENSG00000123977	DAW1	2.8264	0.00048351	0.0014215
ENSG00000163630	SYNPR	2.8242	5.24e-06	2.07e-05
ENSG00000139926	FRMD6	2.8238	8.63e-68	5.58e-66
ENSG00000264717	NPY4R2	2.8162	0.00012365	0.0004019
ENSG00000105559	PLEKHA4	2.8146	4.5e-11	2.97e-10
ENSG00000175505	CLCF1	2.8143	2.81e-43	8.72e-42
ENSG00000272887	CSPG4P5	2.8137	0.0061628	0.014639
ENSG00000144229	THSD7B	2.8122	9.95e-11	6.39e-10
ENSG00000170379	TCAF2	2.8121	3.92e-23	5.25e-22
ENSG00000138271	GPR87	2.8119	2.14e-31	4.29e-30
ENSG00000176907	TCIM	2.8092	1.73e-83	1.85e-81
ENSG00000077063	CTTNBP2	2.8069	1.56e-31	3.16e-30
ENSG00000138670	RASGEF1B	2.8056	2.44e-31	4.89e-30
ENSG00000183347	GBP6	2.8056	1.77e-10	1.11e-09
ENSG00000082397	EPB41L3	2.8051	2.92e-100	4.34e-98
ENSG00000170324	FRMPD2	2.8043	7.14e-08	3.52e-07
ENSG00000237330	RNF223	2.799	1.15e-07	5.52e-07
ENSG00000153993	SEMA3D	2.7966	2.2e-19	2.45e-18
ENSG00000189325	C6orf222	2.7957	0.0044515	0.010907
ENSG00000188488	SERPINA5	2.7895	2.52e-08	1.3e-07
ENSG00000279806	AC018629.1	2.7888	0.00018555	0.00058584
ENSG00000225511	LINC00475	2.788	0.0042019	0.01036
ENSG00000259511	UBE2Q2L	2.7771	0.0014789	0.0039856
ENSG00000143469	SYT14	2.7762	1.06e-42	3.26e-41
ENSG00000150471	ADGRL3	2.7731	5.77e-16	5.3e-15
ENSG00000277883	NLRP3P1	2.7631	0.0033752	0.008478
ENSG00000143067	ZNF697	2.7618	1.53e-90	1.77e-88
ENSG00000214336	FOXI3	2.7569	0.00077358	0.0021912
ENSG00000265702	AC005821.1	2.7505	0.0075869	0.017651
ENSG00000133216	EPHB2	2.748	6.99e-56	3.13e-54
ENSG00000245648	AC022075.1	2.7466	6.02e-28	1.03e-26
ENSG00000101096	NFATC2	2.7457	2.01e-15	1.78e-14
ENSG00000074590	NUAK1	2.7442	9.74e-121	2.38e-118
ENSG00000261888	AC144831.1	2.7439	1.8e-05	6.61e-05
ENSG00000196843	ARID5A	2.738	3.42e-64	1.95e-62
ENSG00000169429	CXCL8	2.7377	3.6e-05	0.0001269
ENSG00000110324	IL10RA	2.7368	0.00021026	0.00065713
ENSG00000138378	STAT4	2.7349	4.01e-16	3.71e-15
ENSG00000170075	GPR37L1	2.7326	0.00035727	0.0010756
ENSG00000163565	IFI16	2.7325	5.73e-11	3.74e-10
ENSG00000267607	AC011511.5	2.7278	0.0064997	0.015345
ENSG00000272666	U62317.1	2.7203	0.00010067	0.0003318
ENSG00000163735	CXCL5	2.7198	2.45e-92	2.98e-90
ENSG00000251493	FOXD1	2.7188	0.0027423	0.0070074
ENSG00000248801	C8orf34-AS1	2.7146	0.00069823	0.0019966
ENSG00000168961	LGALS9	2.7134	1.57e-12	1.16e-11
ENSG00000172818	OVOL1	2.7079	1.13e-13	9.03e-13
ENSG00000159399	HK2	2.6985	1.14e-23	1.57e-22
ENSG00000174307	PHLDA3	2.6954	1e-108	1.68e-106
ENSG00000137331	IER3	2.6942	2.08e-20	2.46e-19
ENSG00000213694	S1PR3	2.6938	4.12e-82	4.26e-80
ENSG00000107249	GLIS3	2.6933	3.58e-80	3.47e-78
ENSG00000106070	GRB10	2.6916	1.65e-77	1.44e-75
ENSG00000135074	ADAM19	2.6912	1.23e-45	4.16e-44
ENSG00000261357	AC099518.2	2.6911	0.0052545	0.012672
ENSG00000072858	SIDT1	2.6898	7.76e-07	3.39e-06
ENSG00000117472	TSPAN1	2.6884	5.81e-37	1.46e-35
ENSG00000160326	SLC2A6	2.6875	6.07e-67	3.81e-65
ENSG00000121769	FABP3	2.6871	1.84e-06	7.7e-06
ENSG00000177614	PGBD5	2.6856	4.31e-22	5.53e-21
ENSG00000038532	CLEC16A	2.6855	9.89e-97	1.34e-94
ENSG00000148346	LCN2	2.681	1.06e-06	4.58e-06
ENSG00000204262	COL5A2	2.679	9.7e-95	1.24e-92
ENSG00000164136	IL15	2.6782	1.35e-21	1.69e-20
ENSG00000140873	ADAMTS18	2.6734	1.32e-57	6.19e-56
ENSG00000184292	TACSTD2	2.6721	2.1e-09	1.2e-08
ENSG00000158014	SLC30A2	2.67	5.28e-06	2.08e-05
ENSG00000133477	FAM83F	2.6643	1.47e-05	5.47e-05
ENSG00000138829	FBN2	2.6637	4.83e-18	5e-17
ENSG00000111145	ELK3	2.6586	1.77e-72	1.31e-70
ENSG00000131435	PDLIM4	2.6529	2.89e-68	1.88e-66
ENSG00000162757	C1orf74	2.6524	6.71e-54	2.89e-52
ENSG00000166173	LARP6	2.6511	1.55e-07	7.34e-07
ENSG00000025708	TYMP	2.6509	4.2e-39	1.14e-37
ENSG00000138675	FGF5	2.6481	0.0021385	0.0055748
ENSG00000204219	TCEA3	2.6469	0.00076997	0.0021822
ENSG00000197249	SERPINA1	2.643	1.39e-48	5.05e-47
ENSG00000175591	P2RY2	2.6412	1.99e-30	3.84e-29
ENSG00000072682	P4HA2	2.641	2.27e-126	5.99e-124
ENSG00000084731	KIF3C	2.6406	5.58e-117	1.16e-114
ENSG00000170465	KRT6C	2.636	2.81e-24	3.99e-23
ENSG00000171557	FGG	2.633	7.49e-05	0.00025215
ENSG00000145113	MUC4	2.6288	2.86e-08	1.47e-07
ENSG00000065320	NTN1	2.6286	1.89e-05	6.92e-05
ENSG00000162643	WDR63	2.6242	4.05e-22	5.21e-21
ENSG00000267922	AC007785.1	2.6239	0.0058342	0.013947
ENSG00000124875	CXCL6	2.622	6.61e-08	3.27e-07
ENSG00000163347	CLDN1	2.6179	9.92e-49	3.64e-47
ENSG00000183486	MX2	2.6174	1.59e-07	7.51e-07
ENSG00000047617	ANO2	2.6161	0.0066107	0.015576
ENSG00000060558	GNA15	2.6151	4.1e-22	5.27e-21
ENSG00000172738	TMEM217	2.6145	6.89e-27	1.11e-25
ENSG00000141540	TTYH2	2.6143	6.23e-20	7.16e-19
ENSG00000139211	AMIGO2	2.614	1.53e-35	3.62e-34
ENSG00000057294	PKP2	2.6103	4.83e-17	4.74e-16
ENSG00000105877	DNAH11	2.6094	1.74e-06	7.3e-06
ENSG00000204103	MAFB	2.6082	1.75e-10	1.1e-09
ENSG00000177076	ACER2	2.6056	5.03e-38	1.32e-36
ENSG00000122694	GLIPR2	2.6051	1.83e-18	1.94e-17
ENSG00000174130	TLR6	2.605	3.37e-07	1.54e-06
ENSG00000148677	ANKRD1	2.6048	5.81e-07	2.57e-06
ENSG00000151914	DST	2.6042	9.25e-94	1.15e-91
ENSG00000157680	DGKI	2.6025	2.27e-05	8.24e-05
ENSG00000156535	CD109	2.5985	8.27e-34	1.85e-32
ENSG00000174125	TLR1	2.5985	1.65e-05	6.08e-05
ENSG00000134070	IRAK2	2.5965	2.88e-29	5.28e-28
ENSG00000277050	AL122125.1	2.5957	0.0085235	0.01961
ENSG00000131831	RAI2	2.5954	3.55e-12	2.55e-11
ENSG00000272168	CASC15	2.594	1.39e-26	2.21e-25
ENSG00000100097	LGALS1	2.5903	1.54e-11	1.05e-10
ENSG00000110876	SELPLG	2.5865	1.2e-09	7.06e-09
ENSG00000273301	AC016717.2	2.5698	3.69e-20	4.31e-19
ENSG00000169184	MN1	2.5681	2.95e-12	2.14e-11
ENSG00000213859	KCTD11	2.5676	5.73e-97	7.81e-95
ENSG00000140853	NLRC5	2.5662	3.43e-11	2.29e-10
ENSG00000171729	TMEM51	2.5609	3.29e-62	1.74e-60
ENSG00000197927	C2orf27A	2.5585	4.16e-05	0.00014545
ENSG00000214822	KRT16P3	2.5566	0.00022694	0.00070625
ENSG00000162552	WNT4	2.5547	1.16e-08	6.17e-08
ENSG00000173898	SPTBN2	2.5544	6.79e-43	2.09e-41
ENSG00000106003	LFNG	2.5473	1.83e-18	1.94e-17
ENSG00000145990	GFOD1	2.5471	2.24e-23	3.03e-22
ENSG00000116815	CD58	2.5458	2.28e-51	9.14e-50
ENSG00000134955	SLC37A2	2.5437	1.41e-24	2.03e-23
ENSG00000176490	DIRAS1	2.5431	2.45e-09	1.39e-08
ENSG00000100196	KDELR3	2.5409	2.67e-32	5.62e-31
ENSG00000165633	VSTM4	2.5405	3.77e-61	1.92e-59
ENSG00000271447	MMP28	2.5379	2.92e-16	2.73e-15
ENSG00000168675	LDLRAD4	2.5371	0.0053634	0.012911
ENSG00000278709	NKILA	2.5319	1.72e-12	1.26e-11
ENSG00000162576	MXRA8	2.5294	3.38e-27	5.52e-26
ENSG00000183092	BEGAIN	2.5291	0.0048159	0.011707
ENSG00000156096	UGT2B4	2.5287	9.52e-06	3.62e-05
ENSG00000133048	CHI3L1	2.5277	7.24e-05	0.00024424
ENSG00000114268	PFKFB4	2.5276	1.04e-76	8.82e-75
ENSG00000243156	MICAL3	2.5254	4.91e-29	8.93e-28
ENSG00000175600	SUGCT	2.5232	7.04e-24	9.81e-23
ENSG00000276710	CSPG4P10	2.5206	5.49e-05	0.00018858
ENSG00000182022	CHST15	2.5204	8.02e-48	2.85e-46
ENSG00000117298	ECE1	2.5202	3.27e-104	5.04e-102
ENSG00000141753	IGFBP4	2.5193	3.69e-59	1.78e-57
ENSG00000159110	IFNAR2	2.5187	1.5e-47	5.3e-46
ENSG00000260401	AP002761.4	2.5162	2.63e-24	3.75e-23
ENSG00000204644	ZFP57	2.5155	1.67e-07	7.88e-07
ENSG00000107819	SFXN3	2.5146	1.24e-84	1.35e-82
ENSG00000091831	ESR1	2.5132	8.11e-05	0.00027144
ENSG00000230438	SERPINB9P1	2.5089	0.0013395	0.0036401
ENSG00000081277	PKP1	2.5086	3.83e-13	2.94e-12
ENSG00000169031	COL4A3	2.5074	7.77e-05	0.00026102
ENSG00000230071	RPL4P6	2.5037	1.88e-05	6.89e-05
ENSG00000185033	SEMA4B	2.5033	1.18e-185	1.02e-182
ENSG00000240498	CDKN2B-AS1	2.5011	8.35e-08	4.1e-07
ENSG00000165548	TMEM63C	2.5008	2.36e-10	1.46e-09
ENSG00000136999	NOV	2.4968	3.7e-12	2.66e-11
ENSG00000197747	S100A10	2.4942	9.55e-53	3.96e-51
ENSG00000183087	GAS6	2.4934	4.04e-38	1.07e-36
ENSG00000105974	CAV1	2.4931	4.98e-25	7.34e-24
ENSG00000157601	MX1	2.4912	4.64e-11	3.05e-10
ENSG00000124635	HIST1H2BJ	2.4895	8.5e-08	4.16e-07
ENSG00000167767	KRT80	2.4894	3.18e-28	5.56e-27
ENSG00000186517	ARHGAP30	2.489	0.00026319	0.00081116
ENSG00000277287	AL109976.1	2.4882	9.25e-07	4.01e-06
ENSG00000165029	ABCA1	2.4846	3.73e-53	1.57e-51
ENSG00000155918	RAET1L	2.4844	0.0043515	0.010682
ENSG00000196639	HRH1	2.4825	0.00098068	0.0027393
ENSG00000177469	CAVIN1	2.4814	2.28e-60	1.13e-58
ENSG00000240476	LINC00973	2.4804	0.00093661	0.0026233
ENSG00000140682	TGFB1I1	2.4784	1.18e-30	2.28e-29
ENSG00000168394	TAP1	2.4741	9.52e-91	1.11e-88
ENSG00000136603	SKIL	2.4737	5.71e-56	2.57e-54
ENSG00000105499	PLA2G4C	2.4733	1.82e-06	7.61e-06
ENSG00000039523	RIPOR1	2.4725	2.44e-46	8.44e-45
ENSG00000065534	MYLK	2.4719	3.68e-47	1.29e-45
ENSG00000164647	STEAP1	2.4681	6.25e-19	6.83e-18
ENSG00000136689	IL1RN	2.4663	0.00055349	0.0016109
ENSG00000162949	CAPN13	2.4659	2.61e-21	3.22e-20
ENSG00000168875	SOX14	2.4656	1.29e-08	6.83e-08
ENSG00000146859	TMEM140	2.4637	0.00026749	0.00082363
ENSG00000282164	PEG13	2.4634	6.26e-07	2.76e-06
ENSG00000176845	METRNL	2.4594	5.41e-25	7.95e-24
ENSG00000113319	RASGRF2	2.4584	4.65e-36	1.12e-34
ENSG00000089127	OAS1	2.4572	8.01e-17	7.73e-16
ENSG00000187634	SAMD11	2.4563	0.00072569	0.0020698
ENSG00000185737	NRG3	2.4563	0.0089011	0.020382
ENSG00000188290	HES4	2.4551	2.18e-16	2.06e-15
ENSG00000038427	VCAN	2.4549	7.45e-107	1.23e-104
ENSG00000136114	THSD1	2.4545	7.69e-07	3.36e-06
ENSG00000169851	PCDH7	2.4532	1.18e-49	4.47e-48
ENSG00000113739	STC2	2.4421	9.7e-07	4.19e-06
ENSG00000173267	SNCG	2.4381	1.17e-11	8.02e-11
ENSG00000106571	GLI3	2.4366	4.02e-14	3.31e-13
ENSG00000237523	LINC00857	2.4331	3.61e-05	0.00012702
ENSG00000221988	PPT2	2.4298	5.67e-05	0.00019431
ENSG00000172215	CXCR6	2.4275	0.00020626	0.00064545
ENSG00000125775	SDCBP2	2.4217	4.85e-20	5.62e-19
ENSG00000167552	TUBA1A	2.4202	5.18e-98	7.21e-96
ENSG00000005238	FAM214B	2.4167	7.43e-83	7.77e-81
ENSG00000143217	NECTIN4	2.4142	2.66e-61	1.36e-59
ENSG00000282988	AL031777.3	2.4122	4.46e-12	3.17e-11
ENSG00000254818	AP004607.3	2.4011	0.0080634	0.018652
ENSG00000162433	AK4	2.3999	3.26e-13	2.52e-12
ENSG00000105928	GSDME	2.397	3.17e-52	1.3e-50
ENSG00000172426	RSPH9	2.3935	0.00076163	0.0021616
ENSG00000184557	SOCS3	2.3908	5.26e-24	7.4e-23
ENSG00000176641	RNF152	2.3884	0.00054394	0.0015857
ENSG00000119283	TRIM67	2.3873	0.0013248	0.0036037
ENSG00000156453	PCDH1	2.3864	5.66e-40	1.59e-38
ENSG00000176697	BDNF	2.3706	8.74e-09	4.71e-08
ENSG00000185559	DLK1	2.3668	0.00045534	0.0013447
ENSG00000123240	OPTN	2.3616	5.67e-99	8.06e-97
ENSG00000182326	C1S	2.3573	7.18e-33	1.55e-31
ENSG00000281991	TMEM265	2.3554	7.95e-58	3.72e-56
ENSG00000133069	TMCC2	2.3528	6.08e-45	2.01e-43
ENSG00000101230	ISM1	2.3513	2.54e-07	1.18e-06
ENSG00000136383	ALPK3	2.3508	6.75e-40	1.88e-38
ENSG00000224950	AL390066.1	2.3492	8.53e-06	3.27e-05
ENSG00000177409	SAMD9L	2.3482	0.00023614	0.00073329
ENSG00000101384	JAG1	2.3459	1.24e-72	9.21e-71
ENSG00000165949	IFI27	2.3454	8.71e-06	3.33e-05
ENSG00000104892	KLC3	2.3447	2.05e-22	2.67e-21
ENSG00000223799	IL10RB-DT	2.3398	0.0061788	0.014672
ENSG00000116962	NID1	2.3364	9.12e-20	1.04e-18
ENSG00000182253	SYNM	2.336	1.2e-40	3.43e-39
ENSG00000146112	PPP1R18	2.3326	3.23e-64	1.85e-62
ENSG00000167676	PLIN4	2.3318	4.79e-11	3.15e-10
ENSG00000163499	CRYBA2	2.3317	0.0022184	0.0057678
ENSG00000158710	TAGLN2	2.3308	2.32e-112	4.2e-110
ENSG00000154380	ENAH	2.3294	2.04e-130	5.93e-128
ENSG00000071282	LMCD1	2.3287	3.59e-28	6.25e-27
ENSG00000137501	SYTL2	2.3227	3.36e-47	1.18e-45
ENSG00000100342	APOL1	2.3207	2.87e-20	3.37e-19
ENSG00000260912	AL158206.1	2.3169	5.7e-29	1.03e-27
ENSG00000180596	HIST1H2BC	2.3164	2.82e-10	1.74e-09
ENSG00000153029	MR1	2.3148	2.14e-40	6.07e-39
ENSG00000178209	PLEC	2.3131	2.39e-66	1.45e-64
ENSG00000121858	TNFSF10	2.313	2.58e-17	2.56e-16
ENSG00000170921	TANC2	2.3126	1.53e-58	7.27e-57
ENSG00000214711	CAPN14	2.3113	0.0014206	0.0038447
ENSG00000174460	ZCCHC12	2.3094	1.16e-19	1.32e-18
ENSG00000056291	NPFFR2	2.3079	3.12e-18	3.28e-17
ENSG00000108551	RASD1	2.3053	1.96e-07	9.21e-07
ENSG00000172175	MALT1	2.3042	1.12e-78	1.03e-76
ENSG00000184697	CLDN6	2.2953	9.66e-111	1.69e-108
ENSG00000153822	KCNJ16	2.2928	0.0017153	0.0045599
ENSG00000219607	PPP1R3G	2.2924	0.0007407	0.0021074
ENSG00000185022	MAFF	2.2911	2.11e-17	2.11e-16
ENSG00000063660	GPC1	2.2904	1.69e-65	9.97e-64
ENSG00000117595	IRF6	2.287	7.82e-178	6.18e-175
ENSG00000165061	ZMAT4	2.2853	7.03e-11	4.56e-10
ENSG00000120217	CD274	2.285	8.53e-12	5.94e-11
ENSG00000180287	PLD5	2.2829	1.44e-23	1.97e-22
ENSG00000115935	WIPF1	2.2813	1.1e-21	1.39e-20
ENSG00000165046	LETM2	2.2779	2e-09	1.15e-08
ENSG00000100100	PIK3IP1	2.275	1.05e-56	4.77e-55
ENSG00000111912	NCOA7	2.2747	3.62e-33	7.94e-32
ENSG00000117226	GBP3	2.2713	8.93e-35	2.06e-33
ENSG00000077585	GPR137B	2.2693	1.25e-17	1.27e-16
ENSG00000260899	AC106886.2	2.2686	3.87e-08	1.96e-07
ENSG00000166780	C16orf45	2.2676	5.51e-05	0.00018937
ENSG00000125657	TNFSF9	2.2666	4.56e-13	3.48e-12
ENSG00000204642	HLA-F	2.2661	0.01047	0.023541
ENSG00000024422	EHD2	2.2655	6.86e-31	1.34e-29
ENSG00000171236	LRG1	2.2649	1.16e-06	4.96e-06
ENSG00000198797	BRINP2	2.2631	0.00054009	0.0015749
ENSG00000175040	CHST2	2.2619	1.38e-24	2e-23
ENSG00000115009	CCL20	2.2566	4.14e-11	2.74e-10
ENSG00000103489	XYLT1	2.2551	2.46e-19	2.75e-18
ENSG00000128274	A4GALT	2.2544	9.13e-14	7.37e-13
ENSG00000070882	OSBPL3	2.2535	8.49e-30	1.59e-28
ENSG00000184156	KCNQ3	2.2505	7e-08	3.46e-07
ENSG00000104783	KCNN4	2.2504	3.5e-09	1.96e-08
ENSG00000176720	BOK	2.2497	7.57e-71	5.31e-69
ENSG00000146151	HMGCLL1	2.2496	3.9e-14	3.22e-13
ENSG00000196923	PDLIM7	2.2459	1.18e-120	2.85e-118
ENSG00000085117	CD82	2.2456	2.08e-26	3.27e-25
ENSG00000134531	EMP1	2.2409	9.44e-10	5.57e-09
ENSG00000113083	LOX	2.2393	7.82e-06	3.01e-05
ENSG00000158258	CLSTN2	2.2337	2.99e-13	2.32e-12
ENSG00000196620	UGT2B15	2.2324	0.00011262	0.00036835
ENSG00000073282	TP63	2.2322	1.27e-36	3.14e-35
ENSG00000237187	NR2F1-AS1	2.2321	6.13e-08	3.05e-07
ENSG00000140022	STON2	2.2292	5.59e-42	1.68e-40
ENSG00000173530	TNFRSF10D	2.2282	9e-115	1.74e-112
ENSG00000101670	LIPG	2.2276	6.06e-57	2.78e-55
ENSG00000108828	VAT1	2.2272	1.58e-69	1.05e-67
ENSG00000145901	TNIP1	2.2264	9.28e-76	7.54e-74
ENSG00000144460	NYAP2	2.2261	5.29e-16	4.86e-15
ENSG00000283511	AC137936.2	2.226	0.0072971	0.017049
ENSG00000124143	ARHGAP40	2.2246	3.21e-09	1.81e-08
ENSG00000081052	COL4A4	2.2238	3.68e-06	1.48e-05
ENSG00000166960	CCDC178	2.2228	0.0051178	0.012371
ENSG00000259726	CSPG4P11	2.2169	4.66e-09	2.58e-08
ENSG00000206538	VGLL3	2.2148	4.39e-18	4.56e-17
ENSG00000141574	SECTM1	2.2076	0.0011168	0.0030838
ENSG00000112319	EYA4	2.2072	1.64e-17	1.64e-16
ENSG00000159840	ZYX	2.2053	5.71e-51	2.26e-49
ENSG00000129667	RHBDF2	2.204	2.16e-47	7.62e-46
ENSG00000136274	NACAD	2.2038	1.39e-15	1.25e-14
ENSG00000118804	STBD1	2.2011	3.13e-15	2.75e-14
ENSG00000221968	FADS3	2.2009	4.7e-31	9.31e-30
ENSG00000078098	FAP	2.2007	0.00039673	0.0011833
ENSG00000134595	SOX3	2.1946	1.72e-12	1.26e-11
ENSG00000107130	NCS1	2.1937	2.47e-50	9.5e-49
ENSG00000109846	CRYAB	2.1936	0.00033326	0.0010089
ENSG00000176153	GPX2	2.1922	1.47e-37	3.8e-36
ENSG00000047457	CP	2.1893	3.05e-06	1.24e-05
ENSG00000186469	GNG2	2.1831	9.94e-06	3.77e-05
ENSG00000197956	S100A6	2.1763	1.03e-105	1.66e-103
ENSG00000232692	AP001596.1	2.1753	0.0098376	0.022299
ENSG00000148344	PTGES	2.1752	2.05e-23	2.79e-22
ENSG00000157227	MMP14	2.1729	4.48e-53	1.88e-51
ENSG00000103647	CORO2B	2.1697	0.00017666	0.00055948
ENSG00000122547	EEPD1	2.1696	1.54e-16	1.47e-15
ENSG00000197321	SVIL	2.1691	8.03e-54	3.44e-52
ENSG00000225783	MIAT	2.1687	1.15e-11	7.89e-11
ENSG00000166405	RIC3	2.1673	0.00075457	0.0021434
ENSG00000256940	AP001453.2	2.1645	1.19e-06	5.12e-06
ENSG00000132854	KANK4	2.163	2.65e-20	3.11e-19
ENSG00000143590	EFNA3	2.1561	8.9e-14	7.18e-13
ENSG00000139292	LGR5	2.1525	1.36e-24	1.96e-23
ENSG00000178038	ALS2CL	2.1504	2.49e-33	5.5e-32
ENSG00000131981	LGALS3	2.15	2.06e-115	4.11e-113
ENSG00000172985	SH3RF3	2.1496	8.45e-06	3.24e-05
ENSG00000103742	IGDCC4	2.1493	2.37e-05	8.57e-05
ENSG00000230461	PROX1-AS1	2.1493	0.0051161	0.012368
ENSG00000136235	GPNMB	2.1475	1.49e-95	1.98e-93
ENSG00000162849	KIF26B	2.1401	2.35e-16	2.22e-15
ENSG00000169554	ZEB2	2.1385	0.0010662	0.0029548
ENSG00000164761	TNFRSF11B	2.1371	4.04e-16	3.74e-15
ENSG00000251429	AC098679.2	2.1342	7.97e-07	3.48e-06
ENSG00000143786	CNIH3	2.1333	3.55e-14	2.93e-13
ENSG00000104055	TGM5	2.1271	0.011349	0.025302
ENSG00000057019	DCBLD2	2.1254	2.98e-193	2.81e-190
ENSG00000172059	KLF11	2.1232	3.39e-25	5.01e-24
ENSG00000177359	AC024940.1	2.123	1.27e-07	6.08e-07
ENSG00000055813	CCDC85A	2.1228	1.94e-05	7.07e-05
ENSG00000137266	SLC22A23	2.1221	2.64e-24	3.76e-23
ENSG00000110777	POU2AF1	2.1207	0.00011099	0.00036349
ENSG00000226535	AL445487.1	2.1207	0.008459	0.019476
ENSG00000174939	ASPHD1	2.1199	1.03e-06	4.44e-06
ENSG00000077238	IL4R	2.1142	2.18e-63	1.21e-61
ENSG00000069399	BCL3	2.1125	1.88e-63	1.04e-61
ENSG00000057657	PRDM1	2.1117	4.12e-14	3.38e-13
ENSG00000147394	ZNF185	2.1109	1.41e-65	8.35e-64
ENSG00000165801	ARHGEF40	2.1097	2.94e-70	2.03e-68
ENSG00000178934	LGALS7B	2.1083	0.00041859	0.0012452
ENSG00000148798	INA	2.1027	7.66e-22	9.73e-21
ENSG00000122786	CALD1	2.1026	1.04e-72	7.76e-71
ENSG00000113924	HGD	2.1025	3.34e-07	1.52e-06
ENSG00000277531	PNMA8C	2.0991	7.29e-06	2.82e-05
ENSG00000013588	GPRC5A	2.0974	7.63e-11	4.93e-10
ENSG00000101210	EEF1A2	2.093	8.02e-16	7.32e-15
ENSG00000164236	ANKRD33B	2.0922	4.09e-07	1.85e-06
ENSG00000184060	ADAP2	2.088	0.00061655	0.0017787
ENSG00000164733	CTSB	2.0869	1.54e-113	2.85e-111
ENSG00000228960	OR2A9P	2.0844	0.0055777	0.013389
ENSG00000167723	TRPV3	2.084	7.54e-08	3.71e-07
ENSG00000134107	BHLHE40	2.082	2.1e-61	1.08e-59
ENSG00000206075	SERPINB5	2.0797	3.51e-21	4.3e-20
ENSG00000268879	IGFL1P1	2.0796	0.0084667	0.019489
ENSG00000152661	GJA1	2.0782	2.11e-74	1.67e-72
ENSG00000159860	TCAF2P1	2.0781	0.0027974	0.0071408
ENSG00000165495	PKNOX2	2.0767	0.0070339	0.016488
ENSG00000166106	ADAMTS15	2.0731	1.49e-07	7.09e-07
ENSG00000151917	BEND6	2.0679	0.0002693	0.00082858
ENSG00000130540	SULT4A1	2.066	0.00019656	0.00061695
ENSG00000128283	CDC42EP1	2.0642	2.95e-27	4.84e-26
ENSG00000056558	TRAF1	2.0587	9.02e-41	2.59e-39
ENSG00000204540	PSORS1C1	2.0569	0.0011716	0.0032208
ENSG00000112175	BMP5	2.0553	2.11e-07	9.87e-07
ENSG00000115414	FN1	2.0553	1.3e-08	6.9e-08
ENSG00000144191	CNGA3	2.0551	0.011876	0.026342
ENSG00000116991	SIPA1L2	2.0529	5.99e-24	8.4e-23
ENSG00000162614	NEXN	2.0528	4.64e-12	3.3e-11
ENSG00000134198	TSPAN2	2.0526	1.55e-05	5.73e-05
ENSG00000181467	RAP2B	2.0518	1.35e-101	2.04e-99
ENSG00000114115	RBP1	2.0508	1.41e-41	4.2e-40
ENSG00000123700	KCNJ2	2.0494	1.79e-11	1.22e-10
ENSG00000106089	STX1A	2.0456	1.22e-45	4.14e-44
ENSG00000173334	TRIB1	2.0455	2.36e-07	1.1e-06
ENSG00000169252	ADRB2	2.0448	1.94e-15	1.72e-14
ENSG00000078237	TIGAR	2.0444	3.9e-76	3.19e-74
ENSG00000131037	EPS8L1	2.0441	1.54e-18	1.65e-17
ENSG00000203780	FANK1	2.0435	5.39e-15	4.66e-14
ENSG00000162520	SYNC	2.0431	6.86e-13	5.17e-12
ENSG00000102174	PHEX	2.0405	0.0022989	0.0059645
ENSG00000158373	HIST1H2BD	2.0379	3.55e-24	5.02e-23
ENSG00000148908	RGS10	2.0377	7.29e-09	3.97e-08
ENSG00000125966	MMP24	2.0355	2.86e-24	4.06e-23
ENSG00000185614	INKA1	2.0313	1.88e-05	6.89e-05
ENSG00000163235	TGFA	2.0295	1.63e-45	5.47e-44
ENSG00000186212	SOWAHB	2.0292	5.3e-37	1.34e-35
ENSG00000189420	ZFP92	2.0266	0.005862	0.014004
ENSG00000146001	PCDHB18P	2.0235	0.0010725	0.0029702
ENSG00000105711	SCN1B	2.0232	6.35e-11	4.13e-10
ENSG00000179715	PCED1B	2.0228	1.53e-06	6.46e-06
ENSG00000054219	LY75	2.0207	9.72e-09	5.22e-08
ENSG00000082512	TRAF5	2.0207	5.53e-19	6.06e-18
ENSG00000167306	MYO5B	2.0196	5.79e-78	5.18e-76
ENSG00000099822	HCN2	2.0171	0.0011691	0.0032148
ENSG00000121743	GJA3	2.0169	0.0015109	0.004068
ENSG00000050344	NFE2L3	2.0151	2.71e-36	6.6e-35
ENSG00000111335	OAS2	2.015	0.010206	0.023016
ENSG00000169258	GPRIN1	2.0112	2.1e-29	3.85e-28
ENSG00000180573	HIST1H2AC	2.0105	3.07e-50	1.18e-48
ENSG00000198754	OXCT2	2.0103	0.0068093	0.016017
ENSG00000129465	RIPK3	2.0075	1.63e-11	1.11e-10
ENSG00000151952	TMEM132D	2.0069	0.0019643	0.0051541
ENSG00000168528	SERINC2	2.0047	8.93e-71	6.22e-69
ENSG00000183273	CCDC60	2.0034	0.001713	0.0045558
ENSG00000176920	FUT2	2.0033	0.00015479	0.00049496
ENSG00000176597	B3GNT5	2.0023	9.61e-64	5.41e-62
ENSG00000105290	APLP1	1.9959	4.55e-22	5.84e-21
ENSG00000078804	TP53INP2	1.9955	4.39e-63	2.4e-61
ENSG00000145284	SCD5	1.9946	1.47e-35	3.49e-34
ENSG00000010404	IDS	1.9921	2.8e-140	9.23e-138
ENSG00000100139	MICALL1	1.9889	2.42e-37	6.18e-36
ENSG00000256268	LINC02454	1.9827	0.002903	0.0073829
ENSG00000132470	ITGB4	1.9816	2.93e-66	1.78e-64
ENSG00000196872	KIAA1211L	1.9803	0.0011701	0.003217
ENSG00000275882	IKBKGP1	1.9776	6.8e-10	4.06e-09
ENSG00000123643	SLC36A1	1.9728	5.74e-56	2.58e-54
ENSG00000198832	SELENOM	1.9728	1.71e-32	3.64e-31
ENSG00000151773	CCDC122	1.9709	3.79e-09	2.11e-08
ENSG00000140807	NKD1	1.9701	3.82e-24	5.4e-23
ENSG00000001084	GCLC	1.9699	1.91e-22	2.49e-21
ENSG00000275896	PRSS2	1.9697	0.00028093	0.00086194
ENSG00000176049	JAKMIP2	1.9686	1.46e-13	1.15e-12
ENSG00000138646	HERC5	1.9657	0.00018115	0.00057285
ENSG00000102962	CCL22	1.9652	0.0015123	0.0040708
ENSG00000132563	REEP2	1.9635	4.12e-26	6.33e-25
ENSG00000122863	CHST3	1.9621	2.33e-26	3.65e-25
ENSG00000105971	CAV2	1.9606	5.91e-07	2.61e-06
ENSG00000130487	KLHDC7B	1.9602	0.012299	0.027182
ENSG00000107438	PDLIM1	1.9578	3.32e-76	2.72e-74
ENSG00000142669	SH3BGRL3	1.9557	8.02e-56	3.58e-54
ENSG00000169302	STK32A	1.9548	4.97e-34	1.13e-32
ENSG00000241322	CDRT1	1.9544	0.00023819	0.00073907
ENSG00000136535	TBR1	1.9534	0.00019389	0.00060943
ENSG00000131620	ANO1	1.9534	0.0073571	0.017173
ENSG00000183682	BMP8A	1.9531	0.0024253	0.0062638
ENSG00000204869	IGFL4	1.9522	1.38e-09	8.05e-09
ENSG00000240891	PLCXD2	1.952	1.94e-20	2.3e-19
ENSG00000166401	SERPINB8	1.9514	6.73e-33	1.46e-31
ENSG00000120278	PLEKHG1	1.9497	5.74e-49	2.12e-47
ENSG00000067082	KLF6	1.9474	6.07e-05	0.0002068
ENSG00000185070	FLRT2	1.9453	9.99e-07	4.32e-06
ENSG00000138152	BTBD16	1.9425	0.007585	0.017648
ENSG00000137766	UNC13C	1.9414	0.00012847	0.00041638
ENSG00000142910	TINAGL1	1.9405	2.82e-32	5.94e-31
ENSG00000092607	TBX15	1.94	0.013453	0.029449
ENSG00000090020	SLC9A1	1.9387	6.1e-47	2.13e-45
ENSG00000172817	CYP7B1	1.9377	1.7e-06	7.13e-06
ENSG00000196368	NUDT11	1.9371	1.08e-08	5.8e-08
ENSG00000225883	BMS1P11	1.9371	0.00057527	0.0016696
ENSG00000127831	VIL1	1.9353	8.23e-12	5.74e-11
ENSG00000136826	KLF4	1.932	5.94e-11	3.87e-10
ENSG00000101335	MYL9	1.9302	6.21e-21	7.56e-20
ENSG00000100345	MYH9	1.9295	6.37e-81	6.33e-79
ENSG00000205045	SLFN12L	1.9216	0.0064925	0.015336
ENSG00000279384	AC080188.2	1.9158	0.014522	0.031509
ENSG00000248323	LUCAT1	1.9144	0.00017534	0.00055591
ENSG00000168679	SLC16A4	1.9133	5.1e-08	2.55e-07
ENSG00000187239	FNBP1	1.9131	1.56e-08	8.22e-08
ENSG00000127666	TICAM1	1.9117	2.11e-32	4.45e-31
ENSG00000171564	FGB	1.9111	0.00018208	0.00057561
ENSG00000211448	DIO2	1.9108	3.96e-10	2.41e-09
ENSG00000131323	TRAF3	1.91	4.84e-71	3.4e-69
ENSG00000105245	NUMBL	1.9058	1.41e-35	3.35e-34
ENSG00000050165	DKK3	1.904	1e-29	1.87e-28
ENSG00000088826	SMOX	1.9039	4.96e-29	9.01e-28
ENSG00000144648	ACKR2	1.9035	0.00052794	0.0015409
ENSG00000074181	NOTCH3	1.9027	1.51e-41	4.48e-40
ENSG00000128052	KDR	1.8973	1.68e-06	7.06e-06
ENSG00000129946	SHC2	1.8965	7.68e-24	1.07e-22
ENSG00000077150	NFKB2	1.8964	1.02e-31	2.09e-30
ENSG00000134757	DSG3	1.8948	1.74e-11	1.19e-10
ENSG00000039139	DNAH5	1.8932	9.41e-16	8.53e-15
ENSG00000110328	GALNT18	1.8931	5.11e-31	1.01e-29
ENSG00000225210	DUXAP9	1.8928	8.17e-06	3.14e-05
ENSG00000254221	PCDHGB1	1.8927	2.67e-06	1.09e-05
ENSG00000108950	FAM20A	1.8919	6.79e-10	4.05e-09
ENSG00000112378	PERP	1.8911	3.99e-114	7.51e-112
ENSG00000137801	THBS1	1.8909	1.4e-66	8.64e-65
ENSG00000183963	SMTN	1.881	6.24e-66	3.74e-64
ENSG00000141404	GNAL	1.8808	7.32e-09	3.98e-08
ENSG00000180155	LYNX1	1.8804	3.6e-28	6.28e-27
ENSG00000070731	ST6GALNAC2	1.8765	1.54e-32	3.27e-31
ENSG00000115590	IL1R2	1.8748	0.010737	0.024086
ENSG00000102265	TIMP1	1.8737	1.45e-19	1.64e-18
ENSG00000046604	DSG2	1.872	1.71e-81	1.74e-79
ENSG00000261150	EPPK1	1.8714	1.27e-72	9.4e-71
ENSG00000213089	PDCL3P5	1.87	0.0018793	0.0049506
ENSG00000115361	ACADL	1.8646	2.14e-10	1.33e-09
ENSG00000204682	CASC10	1.8629	1.25e-13	9.97e-13
ENSG00000042832	TG	1.8628	0.001464	0.0039498
ENSG00000117394	SLC2A1	1.8625	6.53e-75	5.2e-73
ENSG00000054690	PLEKHH1	1.8612	1.24e-10	7.89e-10
ENSG00000086570	FAT2	1.8612	1.98e-06	8.22e-06
ENSG00000175416	CLTB	1.8606	1.01e-53	4.34e-52
ENSG00000164251	F2RL1	1.8594	2.19e-50	8.49e-49
ENSG00000104881	PPP1R13L	1.8575	6.88e-52	2.79e-50
ENSG00000159176	CSRP1	1.8566	6.15e-49	2.26e-47
ENSG00000143324	XPR1	1.8558	8.07e-40	2.24e-38
ENSG00000158406	HIST1H4H	1.8536	4.69e-07	2.1e-06
ENSG00000162981	FAM84A	1.8531	2.6e-09	1.48e-08
ENSG00000095015	MAP3K1	1.8525	5.1e-66	3.07e-64
ENSG00000153714	LURAP1L	1.8486	7.11e-28	1.21e-26
ENSG00000185112	FAM43A	1.8474	6.33e-12	4.46e-11
ENSG00000182179	UBA7	1.8396	3.13e-06	1.27e-05
ENSG00000109079	TNFAIP1	1.8395	8.2e-71	5.73e-69
ENSG00000271736	AL138900.3	1.8395	0.0022682	0.0058919
ENSG00000144045	DQX1	1.839	0.0022779	0.0059164
ENSG00000254087	LYN	1.8369	5.73e-48	2.04e-46
ENSG00000100599	RIN3	1.8354	1.41e-10	8.93e-10
ENSG00000099812	MISP	1.8352	1.17e-42	3.56e-41
ENSG00000125730	C3	1.8324	1.35e-21	1.69e-20
ENSG00000180263	FGD6	1.823	1.41e-67	9.05e-66
ENSG00000100364	KIAA0930	1.8212	6.06e-54	2.62e-52
ENSG00000162734	PEA15	1.821	8.47e-72	6.09e-70
ENSG00000111424	VDR	1.8209	1.69e-22	2.21e-21
ENSG00000162458	FBLIM1	1.8205	4.62e-107	7.67e-105
ENSG00000120889	TNFRSF10B	1.8204	1.81e-88	2.07e-86
ENSG00000152779	SLC16A12	1.8194	3.04e-07	1.39e-06
ENSG00000243629	LINC00880	1.8185	0.011361	0.025323
ENSG00000234964	FABP5P7	1.8178	5.39e-07	2.39e-06
ENSG00000111859	NEDD9	1.8174	6.95e-31	1.36e-29
ENSG00000196588	MRTFA	1.816	9.25e-39	2.48e-37
ENSG00000111452	ADGRD1	1.8147	0.0078588	0.018223
ENSG00000185156	MFSD6L	1.8137	0.002519	0.0064837
ENSG00000169427	KCNK9	1.8129	0.0094556	0.021502
ENSG00000148180	GSN	1.8099	2.84e-103	4.33e-101
ENSG00000158023	WDR66	1.8098	2.42e-17	2.4e-16
ENSG00000154645	CHODL	1.8095	0.010115	0.022844
ENSG00000126458	RRAS	1.809	2.42e-23	3.27e-22
ENSG00000261438	AL157394.1	1.8086	0.001752	0.0046476
ENSG00000144824	PHLDB2	1.8062	9.35e-59	4.47e-57
ENSG00000148053	NTRK2	1.8033	1.56e-05	5.78e-05
ENSG00000196526	AFAP1	1.8023	5.21e-60	2.56e-58
ENSG00000165507	DEPP1	1.8007	1.73e-06	7.25e-06
ENSG00000165443	PHYHIPL	1.7972	2.74e-22	3.55e-21
ENSG00000109089	CDR2L	1.7967	9.65e-63	5.19e-61
ENSG00000065923	SLC9A7	1.7961	9.41e-36	2.25e-34
ENSG00000158555	GDPD5	1.796	4.6e-09	2.55e-08
ENSG00000125347	IRF1	1.7956	1.89e-50	7.34e-49
ENSG00000141497	ZMYND15	1.7941	4.01e-05	0.00014036
ENSG00000169855	ROBO1	1.794	7.91e-46	2.7e-44
ENSG00000120055	C10orf95	1.7938	3.79e-12	2.72e-11
ENSG00000008323	PLEKHG6	1.7893	2.72e-24	3.87e-23
ENSG00000171435	KSR2	1.7859	1.99e-13	1.56e-12
ENSG00000265763	ZNF488	1.7859	0.0012992	0.0035411
ENSG00000275342	PRAG1	1.7841	9.91e-28	1.67e-26
ENSG00000155366	RHOC	1.7838	5.61e-62	2.93e-60
ENSG00000166743	ACSM1	1.7834	0.001583	0.0042482
ENSG00000198455	ZXDB	1.7832	3.49e-37	8.87e-36
ENSG00000182732	RGS6	1.7827	0.0020834	0.005442
ENSG00000116717	GADD45A	1.7823	1.08e-21	1.36e-20
ENSG00000225205	AC078883.1	1.7821	0.0056517	0.013552
ENSG00000091409	ITGA6	1.7811	6.92e-31	1.35e-29
ENSG00000136378	ADAMTS7	1.7811	1.95e-29	3.59e-28
ENSG00000249669	CARMN	1.781	0.009017	0.020602
ENSG00000104312	RIPK2	1.7794	2.81e-46	9.69e-45
ENSG00000112782	CLIC5	1.7793	1.52e-13	1.2e-12
ENSG00000185745	IFIT1	1.7767	0.006413	0.01517
ENSG00000089723	OTUB2	1.7747	5.99e-44	1.91e-42
ENSG00000198742	SMURF1	1.7742	1.75e-75	1.4e-73
ENSG00000154217	PITPNC1	1.7738	8.03e-33	1.73e-31
ENSG00000182718	ANXA2	1.7729	1.35e-67	8.66e-66
ENSG00000106665	CLIP2	1.771	9.58e-24	1.33e-22
ENSG00000253953	PCDHGB4	1.7693	4.28e-46	1.47e-44
ENSG00000162894	FCMR	1.7687	0.0028781	0.0073291
ENSG00000152503	TRIM36	1.7678	3.12e-19	3.46e-18
ENSG00000241978	AKAP2	1.7655	1.2e-66	7.44e-65
ENSG00000151835	SACS	1.7636	6.56e-62	3.41e-60
ENSG00000163823	CCR1	1.7628	3.13e-12	2.26e-11
ENSG00000267506	AC021683.2	1.7618	0.017599	0.037448
ENSG00000173535	TNFRSF10C	1.7611	8.82e-45	2.88e-43
ENSG00000204385	SLC44A4	1.7603	1.24e-19	1.4e-18
ENSG00000279419	AC004925.1	1.7603	0.0072374	0.016923
ENSG00000154274	C4orf19	1.7598	1.34e-18	1.45e-17
ENSG00000128340	RAC2	1.7594	3.48e-10	2.13e-09
ENSG00000278948	AL031587.5	1.7562	4.26e-24	6.01e-23
ENSG00000155974	GRIP1	1.7553	5.64e-05	0.00019313
ENSG00000197852	INKA2	1.7553	6.01e-17	5.85e-16
ENSG00000163071	SPATA18	1.7523	2.69e-27	4.43e-26
ENSG00000166741	NNMT	1.752	0.0080825	0.018694
ENSG00000234663	LINC01934	1.7496	0.00031418	0.00095668
ENSG00000132334	PTPRE	1.749	4.68e-50	1.78e-48
ENSG00000126016	AMOT	1.7471	2.16e-13	1.69e-12
ENSG00000133816	MICAL2	1.746	1.6e-19	1.8e-18
ENSG00000211455	STK38L	1.745	5.54e-73	4.18e-71
ENSG00000140557	ST8SIA2	1.7444	0.00020152	0.00063143
ENSG00000117525	F3	1.7433	7.89e-29	1.42e-27
ENSG00000127124	HIVEP3	1.7432	4.02e-06	1.6e-05
ENSG00000198513	ATL1	1.7416	1.47e-32	3.14e-31
ENSG00000167644	C19orf33	1.7414	8.25e-14	6.68e-13
ENSG00000183960	KCNH8	1.7408	4.13e-28	7.15e-27
ENSG00000079385	CEACAM1	1.7403	6.31e-50	2.4e-48
ENSG00000135919	SERPINE2	1.74	2.37e-06	9.77e-06
ENSG00000074047	GLI2	1.7387	4.39e-06	1.74e-05
ENSG00000146411	SLC2A12	1.7387	1.12e-11	7.7e-11
ENSG00000196428	TSC22D2	1.7383	2.26e-64	1.3e-62
ENSG00000154917	RAB6B	1.7379	5.2e-42	1.57e-40
ENSG00000177697	CD151	1.7378	3.01e-63	1.65e-61
ENSG00000277741	GOLGA6L17P	1.7331	0.0058029	0.013878
ENSG00000049323	LTBP1	1.7312	1.68e-19	1.89e-18
ENSG00000177989	ODF3B	1.7306	5.9e-09	3.24e-08
ENSG00000173801	JUP	1.7292	1.31e-59	6.38e-58
ENSG00000075618	FSCN1	1.7286	4.3e-68	2.79e-66
ENSG00000181381	DDX60L	1.7285	3.95e-14	3.25e-13
ENSG00000067167	TRAM1	1.7276	7.41e-26	1.13e-24
ENSG00000278910	BANCR	1.7268	0.0034808	0.0087265
ENSG00000075223	SEMA3C	1.7256	1.17e-40	3.34e-39
ENSG00000163082	SGPP2	1.7252	2.38e-38	6.32e-37
ENSG00000116871	MAP7D1	1.7244	1.35e-65	8.03e-64
ENSG00000205129	C4orf47	1.7243	0.0053117	0.012797
ENSG00000136052	SLC41A2	1.7241	5.89e-32	1.22e-30
ENSG00000183378	OVCH2	1.7241	8.23e-06	3.16e-05
ENSG00000106799	TGFBR1	1.7235	1.97e-66	1.2e-64
ENSG00000109099	PMP22	1.7212	0.00026042	0.00080398
ENSG00000204542	C6orf15	1.7207	0.01032	0.023249
ENSG00000104447	TRPS1	1.72	4.07e-18	4.25e-17
ENSG00000168918	INPP5D	1.7195	5.39e-30	1.02e-28
ENSG00000136856	SLC2A8	1.7184	1.39e-51	5.6e-50
ENSG00000133985	TTC9	1.7179	1.16e-53	4.93e-52
ENSG00000225339	AL354740.1	1.7174	0.0011354	0.0031291
ENSG00000171940	ZNF217	1.7173	2.55e-49	9.57e-48
ENSG00000221926	TRIM16	1.7165	4.41e-72	3.21e-70
ENSG00000256664	AC025423.2	1.7165	2.2e-13	1.72e-12
ENSG00000125355	TMEM255A	1.714	0.001285	0.0035067
ENSG00000163545	NUAK2	1.7135	2.84e-63	1.56e-61
ENSG00000196503	ARL9	1.7134	2.69e-06	1.1e-05
ENSG00000130827	PLXNA3	1.7127	6.54e-21	7.93e-20
ENSG00000230373	GOLGA6L5P	1.7071	1.04e-19	1.18e-18
ENSG00000132824	SERINC3	1.706	1.5e-73	1.15e-71
ENSG00000104722	NEFM	1.7059	0.0008054	0.0022793
ENSG00000171680	PLEKHG5	1.7023	6.39e-21	7.76e-20
ENSG00000164687	FABP5	1.7019	1.9e-10	1.19e-09
ENSG00000102109	PCSK1N	1.7012	6.29e-22	8.02e-21
ENSG00000176531	PHLDB3	1.7011	2.68e-10	1.65e-09
ENSG00000179528	LBX2	1.7003	0.011053	0.024716
ENSG00000244694	PTCHD4	1.6991	2.21e-12	1.61e-11
ENSG00000156463	SH3RF2	1.6974	2.27e-26	3.55e-25
ENSG00000145506	NKD2	1.6971	0.00090228	0.0025325
ENSG00000173846	PLK3	1.6958	1.06e-23	1.47e-22
ENSG00000182541	LIMK2	1.6947	5.73e-62	2.99e-60
ENSG00000132170	PPARG	1.6922	0.0013042	0.0035535
ENSG00000113494	PRLR	1.6878	5.01e-15	4.34e-14
ENSG00000116985	BMP8B	1.6864	1.92e-06	8.01e-06
ENSG00000227959	AL451042.2	1.6862	0.015505	0.033409
ENSG00000130449	ZSWIM6	1.6858	6.39e-46	2.18e-44
ENSG00000007933	FMO3	1.6858	0.017064	0.03642
ENSG00000279369	AC046185.3	1.685	3.69e-05	0.00012979
ENSG00000101236	RNF24	1.6839	5.8e-16	5.32e-15
ENSG00000172243	CLEC7A	1.6827	1.23e-06	5.25e-06
ENSG00000118508	RAB32	1.6825	1.25e-26	1.99e-25
ENSG00000165379	LRFN5	1.6811	0.0037981	0.009448
ENSG00000183386	FHL3	1.6802	4.2e-32	8.74e-31
ENSG00000205592	MUC19	1.6764	0.00022527	0.0007014
ENSG00000189159	JPT1	1.6735	3.23e-80	3.14e-78
ENSG00000145247	OCIAD2	1.6718	6.83e-75	5.43e-73
ENSG00000174705	SH3PXD2B	1.6695	1.82e-50	7.1e-49
ENSG00000100036	SLC35E4	1.6683	7.97e-09	4.32e-08
ENSG00000145685	LHFPL2	1.6678	2.94e-17	2.92e-16
ENSG00000072818	ACAP1	1.6666	0.00025434	0.00078645
ENSG00000159842	ABR	1.6664	1.32e-20	1.58e-19
ENSG00000163975	MELTF	1.6662	1.11e-06	4.77e-06
ENSG00000125531	FNDC11	1.6653	0.0090134	0.020596
ENSG00000178033	CALHM5	1.6643	0.00034107	0.0010295
ENSG00000049130	KITLG	1.6641	5.96e-16	5.46e-15
ENSG00000188993	LRRC66	1.6639	0.00082676	0.0023358
ENSG00000262001	DLGAP1-AS2	1.6615	8.33e-07	3.63e-06
ENSG00000174099	MSRB3	1.6611	1.48e-05	5.5e-05
ENSG00000284526	AC015802.6	1.661	4.4e-09	2.44e-08
ENSG00000140743	CDR2	1.659	3.22e-41	9.43e-40
ENSG00000253417	LINC02159	1.6576	0.00029265	0.00089609
ENSG00000124766	SOX4	1.657	3.07e-30	5.86e-29
ENSG00000155465	SLC7A7	1.6532	6.85e-06	2.65e-05
ENSG00000280140	AC098679.4	1.6509	0.018614	0.03933
ENSG00000185947	ZNF267	1.6507	1.55e-16	1.47e-15
ENSG00000104450	SPAG1	1.6501	1.03e-15	9.35e-15
ENSG00000095739	BAMBI	1.6479	2.74e-15	2.41e-14
ENSG00000130270	ATP8B3	1.6446	0.00029078	0.00089064
ENSG00000143369	ECM1	1.6443	6.19e-07	2.73e-06
ENSG00000159128	IFNGR2	1.6412	1.69e-66	1.04e-64
ENSG00000197930	ERO1A	1.6405	1.76e-78	1.6e-76
ENSG00000124208	TMEM189-UBE2V1	1.6402	2.12e-17	2.12e-16
ENSG00000014914	MTMR11	1.6401	4.25e-18	4.42e-17
ENSG00000179981	TSHZ1	1.6397	6.54e-27	1.06e-25
ENSG00000171551	ECEL1	1.6392	0.0001872	0.00059077
ENSG00000178531	CTXN1	1.6391	2.29e-37	5.88e-36
ENSG00000099337	KCNK6	1.6384	2.14e-09	1.22e-08
ENSG00000179820	MYADM	1.6379	1.93e-41	5.72e-40
ENSG00000167600	CYP2S1	1.6358	1.61e-27	2.68e-26
ENSG00000112559	MDFI	1.6353	1.34e-05	5e-05
ENSG00000042493	CAPG	1.6351	7.18e-45	2.36e-43
ENSG00000124749	COL21A1	1.6332	0.0044986	0.011005
ENSG00000173715	C11orf80	1.6332	4.96e-27	8.02e-26
ENSG00000137094	DNAJB5	1.6327	1.65e-16	1.57e-15
ENSG00000213977	TAX1BP3	1.6327	4.75e-53	1.99e-51
ENSG00000140464	PML	1.6311	4.75e-28	8.18e-27
ENSG00000221890	NPTXR	1.6294	9.47e-09	5.09e-08
ENSG00000137571	SLCO5A1	1.6281	1.12e-15	1.02e-14
ENSG00000152229	PSTPIP2	1.6281	1.72e-15	1.54e-14
ENSG00000150687	PRSS23	1.6268	3.95e-28	6.86e-27
ENSG00000081059	TCF7	1.6264	9.81e-30	1.83e-28
ENSG00000124201	ZNFX1	1.6254	4.33e-65	2.53e-63
ENSG00000140545	MFGE8	1.6251	1.42e-71	9.99e-70
ENSG00000198795	ZNF521	1.6246	8.72e-09	4.7e-08
ENSG00000148411	NACC2	1.6225	7.83e-50	2.97e-48
ENSG00000144655	CSRNP1	1.6213	3.89e-12	2.79e-11
ENSG00000128591	FLNC	1.6196	2.11e-09	1.21e-08
ENSG00000277639	AC007906.2	1.6193	0.0018838	0.0049612
ENSG00000164823	OSGIN2	1.6185	1.54e-20	1.84e-19
ENSG00000147119	CHST7	1.6184	3.88e-06	1.55e-05
ENSG00000135596	MICAL1	1.6169	1.34e-46	4.67e-45
ENSG00000158683	PKD1L1	1.6164	0.0094452	0.021483
ENSG00000167657	DAPK3	1.6157	1.22e-71	8.67e-70
ENSG00000167460	TPM4	1.6135	4.24e-40	1.19e-38
ENSG00000100060	MFNG	1.6133	0.012972	0.028501
ENSG00000130513	GDF15	1.611	3.98e-18	4.16e-17
ENSG00000170421	KRT8	1.611	1.34e-30	2.6e-29
ENSG00000227811	INKA2-AS1	1.6108	0.00019945	0.00062562
ENSG00000197903	HIST1H2BK	1.6106	5.46e-25	8.02e-24
ENSG00000253368	TRNP1	1.6099	3.76e-62	1.98e-60
ENSG00000163618	CADPS	1.6081	0.00064775	0.0018612
ENSG00000084710	EFR3B	1.6074	8.07e-37	2.01e-35
ENSG00000146232	NFKBIE	1.6068	1.1e-22	1.45e-21
ENSG00000159166	LAD1	1.6068	5.62e-56	2.54e-54
ENSG00000197085	NPSR1-AS1	1.6066	0.009673	0.021946
ENSG00000204525	HLA-C	1.604	1.7e-93	2.1e-91
ENSG00000182791	CCDC87	1.6025	0.0031201	0.0078883
ENSG00000160209	PDXK	1.6022	5.84e-22	7.45e-21
ENSG00000108219	TSPAN14	1.6008	1.93e-51	7.76e-50
ENSG00000166483	WEE1	1.5966	6.84e-64	3.9e-62
ENSG00000135679	MDM2	1.5958	1.21e-77	1.06e-75
ENSG00000109436	TBC1D9	1.5952	8.82e-30	1.65e-28
ENSG00000241990	PRR34-AS1	1.5946	0.0018039	0.0047667
ENSG00000253767	PCDHGA8	1.5943	4.26e-06	1.69e-05
ENSG00000161714	PLCD3	1.5932	2.69e-14	2.24e-13
ENSG00000003096	KLHL13	1.5928	3.64e-07	1.66e-06
ENSG00000034677	RNF19A	1.5927	1.96e-35	4.61e-34
ENSG00000172667	ZMAT3	1.5922	5.61e-49	2.08e-47
ENSG00000164938	TP53INP1	1.5905	3.5e-52	1.43e-50
ENSG00000265666	RARA-AS1	1.5885	4.34e-05	0.00015107
ENSG00000204267	TAP2	1.5884	3.08e-20	3.61e-19
ENSG00000099864	PALM	1.5873	4.85e-18	5.02e-17
ENSG00000135636	DYSF	1.5854	0.00049166	0.0014433
ENSG00000136531	SCN2A	1.5854	0.0013733	0.0037255
ENSG00000164086	DUSP7	1.5848	1.04e-50	4.08e-49
ENSG00000130429	ARPC1B	1.584	1.91e-27	3.15e-26
ENSG00000135926	TMBIM1	1.5835	2.97e-49	1.11e-47
ENSG00000101311	FERMT1	1.5833	4.16e-32	8.67e-31
ENSG00000228741	SPATA13__1	1.5808	0.011281	0.025177
ENSG00000176945	MUC20	1.579	3.89e-08	1.97e-07
ENSG00000163191	S100A11	1.5765	5.14e-43	1.59e-41
ENSG00000009830	POMT2	1.5764	3.09e-15	2.71e-14
ENSG00000171877	FRMD5	1.5764	4.89e-44	1.56e-42
ENSG00000166165	CKB	1.5762	1.39e-25	2.1e-24
ENSG00000168386	FILIP1L	1.5762	1.84e-42	5.61e-41
ENSG00000163637	PRICKLE2	1.5751	2.1e-23	2.85e-22
ENSG00000139044	B4GALNT3	1.5744	4.14e-50	1.58e-48
ENSG00000179869	ABCA13	1.5713	4.19e-05	0.00014641
ENSG00000115919	KYNU	1.571	0.00015426	0.00049344
ENSG00000165626	BEND7	1.5685	1.32e-15	1.19e-14
ENSG00000170454	KRT75	1.5682	9.55e-05	0.00031597
ENSG00000234814	SVIL2P	1.5669	0.00055687	0.0016198
ENSG00000255345	AP002957.1	1.5667	0.019876	0.041648
ENSG00000197093	GAL3ST4	1.5664	8.11e-16	7.38e-15
ENSG00000071054	MAP4K4	1.5662	2.67e-74	2.1e-72
ENSG00000165181	C9orf84	1.5638	0.019722	0.041394
ENSG00000272582	AL031587.3	1.5633	0.016564	0.035436
ENSG00000126822	PLEKHG3	1.563	8.32e-33	1.79e-31
ENSG00000132003	ZSWIM4	1.5625	8.86e-32	1.82e-30
ENSG00000151632	AKR1C2	1.562	2.49e-06	1.02e-05
ENSG00000159231	CBR3	1.5599	0.00089176	0.0025055
ENSG00000188910	GJB3	1.5599	0.021139	0.043932
ENSG00000167992	VWCE	1.5592	8.38e-08	4.11e-07
ENSG00000182809	CRIP2	1.5572	7.52e-16	6.87e-15
ENSG00000134333	LDHA	1.557	2.16e-60	1.08e-58
ENSG00000135838	NPL	1.5568	4.22e-07	1.9e-06
ENSG00000188613	NANOS1	1.5551	4.91e-09	2.71e-08
ENSG00000231925	TAPBP	1.5551	7.55e-49	2.78e-47
ENSG00000140839	CLEC18B	1.5542	0.0019452	0.0051094
ENSG00000249992	TMEM158	1.5526	0.0058678	0.014016
ENSG00000135929	CYP27A1	1.5524	4.04e-08	2.04e-07
ENSG00000166750	SLFN5	1.5523	7.22e-45	2.37e-43
ENSG00000215788	TNFRSF25	1.5515	3.07e-12	2.21e-11
ENSG00000131080	EDA2R	1.5508	2.59e-25	3.86e-24
ENSG00000107201	DDX58	1.5496	5.95e-28	1.02e-26
ENSG00000171604	CXXC5	1.5495	1.28e-43	4.06e-42
ENSG00000161921	CXCL16	1.5487	6.18e-29	1.11e-27
ENSG00000143061	IGSF3	1.5473	1.74e-46	6.03e-45
ENSG00000010818	HIVEP2	1.5445	3.67e-18	3.84e-17
ENSG00000272894	AC004982.2	1.5434	0.0001198	0.00039022
ENSG00000156675	RAB11FIP1	1.5431	1.58e-64	9.18e-63
ENSG00000140564	FURIN	1.5425	2.95e-65	1.73e-63
ENSG00000183770	FOXL2	1.5415	0.020636	0.043031
ENSG00000120324	PCDHB10	1.5402	1.56e-16	1.49e-15
ENSG00000122644	ARL4A	1.5401	5.21e-17	5.09e-16
ENSG00000126705	AHDC1	1.5397	9.11e-34	2.03e-32
ENSG00000167034	NKX3-1	1.539	0.00017002	0.00054016
ENSG00000169330	KIAA1024	1.5362	0.00015058	0.0004823
ENSG00000150938	CRIM1	1.5349	1.12e-06	4.8e-06
ENSG00000051128	HOMER3	1.5333	2.96e-33	6.53e-32
ENSG00000182372	CLN8	1.5322	4.83e-24	6.8e-23
ENSG00000240764	PCDHGC5	1.5316	0.012098	0.026788
ENSG00000155090	KLF10	1.5302	1.67e-37	4.3e-36
ENSG00000197324	LRP10	1.5298	4.22e-37	1.07e-35
ENSG00000247095	MIR210HG	1.5264	4.08e-08	2.06e-07
ENSG00000137767	SQOR	1.5243	5.95e-45	1.97e-43
ENSG00000284874	SEPT5-GP1BB	1.5242	0.0043334	0.010648
ENSG00000147324	MFHAS1	1.524	5.93e-20	6.82e-19
ENSG00000243449	C4orf48	1.523	3.51e-22	4.53e-21
ENSG00000204054	LINC00963	1.521	5.46e-43	1.68e-41
ENSG00000135631	RAB11FIP5	1.519	6.1e-34	1.37e-32
ENSG00000010278	CD9	1.5164	2.09e-38	5.56e-37
ENSG00000026103	FAS	1.5141	1.43e-23	1.96e-22
ENSG00000136859	ANGPTL2	1.5138	1.69e-20	2.01e-19
ENSG00000164983	TMEM65	1.5135	9.87e-38	2.58e-36
ENSG00000166446	CDYL2	1.513	1.52e-12	1.12e-11
ENSG00000105357	MYH14	1.5114	8.65e-63	4.66e-61
ENSG00000183111	ARHGEF37	1.5094	0.0011674	0.0032109
ENSG00000196083	IL1RAP	1.5076	5.9e-23	7.83e-22
ENSG00000183696	UPP1	1.5054	8.92e-27	1.43e-25
ENSG00000166224	SGPL1	1.503	1.04e-50	4.06e-49
ENSG00000259295	CSPG4P12	1.5029	1.65e-05	6.11e-05
ENSG00000273888	FRMD6-AS1	1.4965	9.98e-10	5.87e-09
ENSG00000197296	FITM2	1.4962	1.48e-19	1.66e-18
ENSG00000136802	LRRC8A	1.4944	4.93e-63	2.68e-61
ENSG00000254233	LINC02365	1.4933	0.014118	0.030729
ENSG00000272196	HIST2H2AA4	1.4926	1.1e-09	6.45e-09
ENSG00000251365	AC122710.2	1.492	0.012333	0.027249
ENSG00000143322	ABL2	1.491	2.31e-20	2.72e-19
ENSG00000187672	ERC2	1.4887	2.89e-07	1.33e-06
ENSG00000165959	CLMN	1.488	0.0017883	0.0047292
ENSG00000139083	ETV6	1.4861	1.73e-40	4.91e-39
ENSG00000160991	ORAI2	1.4838	3.08e-31	6.15e-30
ENSG00000229961	AL357143.1	1.4834	0.018213	0.038584
ENSG00000059728	MXD1	1.4822	6.75e-26	1.03e-24
ENSG00000100003	SEC14L2	1.4813	2.18e-20	2.57e-19
ENSG00000130766	SESN2	1.4812	1.58e-36	3.9e-35
ENSG00000241749	RPSAP52	1.4806	0.0063659	0.015073
ENSG00000146426	TIAM2	1.4803	9.8e-14	7.89e-13
ENSG00000109929	SC5D	1.4792	3.63e-50	1.39e-48
ENSG00000092929	UNC13D	1.4788	6.47e-10	3.87e-09
ENSG00000275880	AL139385.1	1.4783	0.00017031	0.00054091
ENSG00000221963	APOL6	1.4782	9.85e-27	1.57e-25
ENSG00000008083	JARID2	1.4776	3.52e-30	6.68e-29
ENSG00000151117	TMEM86A	1.4776	7.76e-08	3.81e-07
ENSG00000140443	IGF1R	1.477	2.07e-28	3.66e-27
ENSG00000161091	MFSD12	1.4767	4.74e-49	1.76e-47
ENSG00000175984	DENND2C	1.4755	2.27e-09	1.3e-08
ENSG00000183615	FAM167B	1.4753	0.018506	0.03913
ENSG00000132510	KDM6B	1.4748	3.5e-23	4.7e-22
ENSG00000100290	BIK	1.4717	9.77e-12	6.76e-11
ENSG00000116675	DNAJC6	1.4712	1.83e-07	8.62e-07
ENSG00000163393	SLC22A15	1.4702	4.32e-05	0.00015056
ENSG00000215458	AATBC	1.4691	0.00011153	0.00036503
ENSG00000130311	DDA1	1.467	6.21e-45	2.05e-43
ENSG00000196747	HIST1H2AI	1.4659	0.0012997	0.0035418
ENSG00000170955	CAVIN3	1.4656	0.00033752	0.0010201
ENSG00000138311	ZNF365	1.4655	0.0046241	0.011282
ENSG00000214776	AC092821.1	1.4655	0.00016644	0.00052938
ENSG00000131459	GFPT2	1.4649	0.0035685	0.0089282
ENSG00000132274	TRIM22	1.4645	6.77e-18	6.96e-17
ENSG00000189171	S100A13	1.4639	6.39e-29	1.15e-27
ENSG00000107551	RASSF4	1.4631	1.12e-22	1.48e-21
ENSG00000166272	WBP1L	1.4621	1.24e-38	3.33e-37
ENSG00000187608	ISG15	1.462	1.34e-12	9.93e-12
ENSG00000253305	PCDHGB6	1.461	1.7e-13	1.34e-12
ENSG00000126803	HSPA2	1.459	4.66e-12	3.32e-11
ENSG00000228526	MIR34AHG	1.4589	2.27e-09	1.29e-08
ENSG00000274559	H2BFS__1	1.4587	3.93e-06	1.57e-05
ENSG00000127152	BCL11B	1.4572	2.29e-06	9.43e-06
ENSG00000157103	SLC6A1	1.4571	0.0033159	0.0083437
ENSG00000243742	RPLP0P2	1.457	1.94e-05	7.08e-05
ENSG00000280870	MIR325HG	1.4559	0.0080296	0.018582
ENSG00000106211	HSPB1	1.4539	6.02e-46	2.06e-44
ENSG00000124813	RUNX2	1.4532	1.05e-17	1.07e-16
ENSG00000155980	KIF5A	1.453	0.00010535	0.00034639
ENSG00000162551	ALPL	1.4525	0.00056096	0.0016308
ENSG00000115310	RTN4	1.4516	1.16e-63	6.51e-62
ENSG00000175820	CCDC168	1.451	0.020168	0.042153
ENSG00000261087	AP003469.4	1.4494	0.0076102	0.017696
ENSG00000162618	ADGRL4	1.4488	0.0089935	0.020558
ENSG00000143367	TUFT1	1.4487	6.66e-31	1.3e-29
ENSG00000124602	UNC5CL	1.4478	8.51e-12	5.93e-11
ENSG00000103404	USP31	1.4462	5.44e-29	9.85e-28
ENSG00000189134	NKAPL	1.446	0.01706	0.036415
ENSG00000048392	RRM2B	1.4459	2.1e-41	6.21e-40
ENSG00000274750	HIST1H3E	1.4458	3.51e-10	2.15e-09
ENSG00000146555	SDK1	1.4455	1.06e-15	9.64e-15
ENSG00000100979	PLTP	1.4451	8.82e-14	7.12e-13
ENSG00000130707	ASS1	1.4445	2.4e-06	9.89e-06
ENSG00000125266	EFNB2	1.444	6.04e-66	3.63e-64
ENSG00000075420	FNDC3B	1.4439	2.31e-51	9.21e-50
ENSG00000099953	MMP11	1.4439	3.85e-45	1.28e-43
ENSG00000249853	HS3ST5	1.4431	0.0091011	0.020772
ENSG00000154319	FAM167A	1.4423	0.014091	0.030688
ENSG00000117016	RIMS3	1.4421	3.51e-20	4.09e-19
ENSG00000206195	DUXAP8	1.4419	0.024177	0.049373
ENSG00000011105	TSPAN9	1.4406	2.69e-13	2.1e-12
ENSG00000168959	GRM5	1.4404	0.0091335	0.020837
ENSG00000089060	SLC8B1	1.4394	1.3e-17	1.31e-16
ENSG00000251095	AC097478.1	1.4385	1.56e-18	1.67e-17
ENSG00000136048	DRAM1	1.4378	2.25e-21	2.77e-20
ENSG00000053747	LAMA3	1.4366	3.09e-20	3.61e-19
ENSG00000132357	CARD6	1.4361	5.1e-13	3.87e-12
ENSG00000130054	FAM155B	1.4355	0.0065627	0.015468
ENSG00000261652	C15orf65	1.4336	0.0052117	0.012579
ENSG00000223459	TCAF1P1	1.4317	3.17e-20	3.7e-19
ENSG00000175928	LRRN1	1.4309	1.78e-32	3.79e-31
ENSG00000185008	ROBO2	1.4294	3.75e-06	1.5e-05
ENSG00000241962	AC079447.1	1.4284	0.0068726	0.01615
ENSG00000198488	B3GNT6	1.4282	0.0059437	0.014173
ENSG00000131669	NINJ1	1.4279	6.72e-57	3.08e-55
ENSG00000254470	AP5B1	1.4267	1.55e-25	2.33e-24
ENSG00000100242	SUN2	1.4263	1.91e-32	4.05e-31
ENSG00000137500	CCDC90B	1.4238	3.31e-24	4.68e-23
ENSG00000184702	2023-09-05	1.4238	1.06e-09	6.25e-09
ENSG00000122367	LDB3	1.4213	0.022254	0.045948
ENSG00000108176	DNAJC12	1.4205	1.28e-11	8.76e-11
ENSG00000085063	CD59	1.4203	1.64e-64	9.49e-63
ENSG00000259976	AC093010.3	1.4202	2.93e-10	1.8e-09
ENSG00000284634	AC092821.3	1.4201	1.31e-08	6.92e-08
ENSG00000164342	TLR3	1.4199	3.24e-06	1.31e-05
ENSG00000115129	TP53I3	1.4181	3.7e-44	1.19e-42
ENSG00000104419	NDRG1	1.4159	1.14e-05	4.28e-05
ENSG00000179041	RRS1	1.4146	4.11e-45	1.36e-43
ENSG00000284969	AL049629.2	1.4141	0.00010672	0.00035069
ENSG00000104689	TNFRSF10A	1.4136	1.5e-27	2.51e-26
ENSG00000167165	UGT1A6	1.4136	4.24e-05	0.00014801
ENSG00000084636	COL16A1	1.4129	0.0017601	0.0046659
ENSG00000186594	MIR22HG	1.412	4.54e-18	4.71e-17
ENSG00000197019	SERTAD1	1.4103	4.94e-11	3.24e-10
ENSG00000233609	RPL10P19	1.4098	0.013407	0.029362
ENSG00000118432	CNR1	1.4085	0.0030612	0.0077542
ENSG00000071127	WDR1	1.408	2.39e-39	6.55e-38
ENSG00000251349	MSANTD3-TMEFF1	1.4075	4.87e-08	2.44e-07
ENSG00000115226	FNDC4	1.4058	4.96e-16	4.57e-15
ENSG00000197959	DNM3	1.4054	8.52e-05	0.00028401
ENSG00000135604	STX11	1.4029	0.00018965	0.00059765
ENSG00000283154	IQCJ-SCHIP1	1.4021	8.88e-08	4.34e-07
ENSG00000091986	CCDC80	1.4015	1.93e-10	1.2e-09
ENSG00000233621	LINC01137	1.3995	3.31e-06	1.34e-05
ENSG00000185043	CIB1	1.3977	7.54e-42	2.26e-40
ENSG00000054967	RELT	1.3974	1.62e-12	1.2e-11
ENSG00000026652	AGPAT4	1.3959	2.88e-25	4.28e-24
ENSG00000106868	SUSD1	1.3945	1.31e-27	2.19e-26
ENSG00000146192	FGD2	1.3945	0.023821	0.048767
ENSG00000171234	UGT2B7	1.3943	4.56e-05	0.00015834
ENSG00000081181	ARG2	1.3941	3.39e-11	2.27e-10
ENSG00000174792	ODAPH	1.3939	0.014226	0.030929
ENSG00000171345	KRT19	1.393	1.41e-55	6.3e-54
ENSG00000140931	CMTM3	1.3924	9.84e-37	2.44e-35
ENSG00000156219	ART3	1.3923	0.024262	0.049527
ENSG00000205336	ADGRG1	1.391	5.02e-29	9.11e-28
ENSG00000117707	PROX1	1.3898	1.39e-07	6.63e-07
ENSG00000120322	PCDHB8	1.3885	8.24e-08	4.04e-07
ENSG00000095951	HIVEP1	1.3844	1.21e-21	1.52e-20
ENSG00000225335	AC016027.1	1.3841	0.0011415	0.0031433
ENSG00000180530	NRIP1	1.3795	2.32e-23	3.15e-22
ENSG00000198435	NRARP	1.3778	0.0011489	0.0031626
ENSG00000167065	DUSP18	1.3765	1.98e-15	1.76e-14
ENSG00000136197	C7orf25	1.3752	0.00042125	0.0012524
ENSG00000279355	AGPAT4-IT1	1.3749	0.0068691	0.016144
ENSG00000135835	KIAA1614	1.3736	0.0046063	0.011247
ENSG00000153071	DAB2	1.3736	6.84e-20	7.85e-19
ENSG00000164574	GALNT10	1.3732	2.3e-27	3.8e-26
ENSG00000187091	PLCD1	1.3714	1.12e-36	2.77e-35
ENSG00000254122	PCDHGB7	1.3712	7.1e-19	7.74e-18
ENSG00000204580	DDR1	1.3707	1.58e-55	7.03e-54
ENSG00000083799	CYLD	1.3705	8.86e-29	1.59e-27
ENSG00000176171	BNIP3	1.3691	3.39e-26	5.25e-25
ENSG00000180611	MB21D2	1.3685	5.25e-15	4.55e-14
ENSG00000140320	BAHD1	1.3675	8.03e-41	2.31e-39
ENSG00000065357	DGKA	1.3656	1.03e-15	9.3e-15
ENSG00000145623	OSMR	1.3655	1.15e-34	2.64e-33
ENSG00000169047	IRS1	1.3642	1.22e-36	3.02e-35
ENSG00000066697	MSANTD3	1.3641	1.35e-27	2.26e-26
ENSG00000164970	FAM219A	1.3612	2.36e-13	1.84e-12
ENSG00000106078	COBL	1.3587	1.22e-11	8.36e-11
ENSG00000184916	JAG2	1.3575	1.01e-18	1.1e-17
ENSG00000234546	LNCTAM34A	1.3573	0.00020625	0.00064545
ENSG00000112406	HECA	1.3564	1.05e-17	1.07e-16
ENSG00000280303	ERICD	1.3557	1.63e-05	6.02e-05
ENSG00000155252	PI4K2A	1.3547	9.37e-30	1.75e-28
ENSG00000144857	BOC	1.3514	0.0060951	0.014487
ENSG00000189120	SP6	1.35	3.13e-05	0.00011109
ENSG00000169282	KCNAB1	1.3498	0.0081942	0.018917
ENSG00000260339	HEXA-AS1	1.3487	0.0083038	0.019138
ENSG00000102007	PLP2	1.3481	1.29e-39	3.56e-38
ENSG00000135048	CEMIP2	1.348	1.07e-39	2.97e-38
ENSG00000204956	PCDHGA1	1.3477	0.0023221	0.00602
ENSG00000170873	MTSS1	1.3467	7.69e-11	4.96e-10
ENSG00000054392	HHAT	1.3447	4.79e-26	7.35e-25
ENSG00000228624	HDAC2-AS2	1.3442	0.0049699	0.012052
ENSG00000165895	ARHGAP42	1.3432	7.2e-10	4.28e-09
ENSG00000134369	NAV1	1.3424	9.79e-33	2.1e-31
ENSG00000175344	CHRNA7	1.3422	0.010921	0.024452
ENSG00000177311	ZBTB38	1.3421	5.36e-46	1.84e-44
ENSG00000188522	FAM83G	1.342	4.69e-35	1.09e-33
ENSG00000248206	AC074194.1	1.3416	0.023553	0.048294
ENSG00000276116	FUT8-AS1	1.3403	9.57e-07	4.14e-06
ENSG00000165188	RNF183	1.3401	0.018017	0.038205
ENSG00000134574	DDB2	1.3382	5.63e-41	1.64e-39
ENSG00000270157	AC004918.3	1.3382	6.16e-09	3.37e-08
ENSG00000108448	TRIM16L	1.3373	3.44e-19	3.8e-18
ENSG00000164877	MICALL2	1.3372	1.85e-09	1.06e-08
ENSG00000167173	C15orf39	1.3363	3.98e-19	4.39e-18
ENSG00000248751	AC004997.1	1.335	0.010422	0.023448
ENSG00000002587	HS3ST1	1.3342	0.014024	0.030553
ENSG00000204661	C5orf60	1.3339	0.008536	0.019637
ENSG00000275708	MIR3648-1	1.3336	0.0015943	0.0042721
ENSG00000148702	HABP2	1.3329	4.02e-28	6.98e-27
ENSG00000005884	ITGA3	1.3328	6.62e-21	8.03e-20
ENSG00000061337	LZTS1	1.3323	4.03e-05	0.00014101
ENSG00000166348	USP54	1.3318	1.63e-14	1.37e-13
ENSG00000108639	SYNGR2	1.3308	1.46e-37	3.78e-36
ENSG00000101665	SMAD7	1.3307	9.09e-27	1.45e-25
ENSG00000155760	FZD7	1.3298	8.65e-19	9.41e-18
ENSG00000130940	CASZ1	1.3296	4.19e-07	1.89e-06
ENSG00000166147	FBN1	1.3286	1.06e-12	7.93e-12
ENSG00000173391	OLR1	1.3266	0.0040426	0.010003
ENSG00000148175	STOM	1.325	2.19e-15	1.94e-14
ENSG00000131236	CAP1	1.3248	3.82e-66	2.31e-64
ENSG00000251136	AF117829.1	1.3239	2.08e-07	9.74e-07
ENSG00000133794	ARNTL	1.3231	3.43e-13	2.64e-12
ENSG00000187775	DNAH17	1.3224	0.0076226	0.017723
ENSG00000178363	CALML3	1.3216	3.92e-11	2.6e-10
ENSG00000072110	ACTN1	1.3212	5.82e-34	1.31e-32
ENSG00000156299	TIAM1	1.3195	4.27e-09	2.37e-08
ENSG00000177426	TGIF1	1.3193	1.77e-37	4.57e-36
ENSG00000163472	TMEM79	1.3192	5.17e-21	6.3e-20
ENSG00000124357	NAGK	1.3187	2.45e-43	7.65e-42
ENSG00000182584	ACTL10	1.3186	1.26e-05	4.71e-05
ENSG00000111275	ALDH2	1.3178	1.53e-39	4.21e-38
ENSG00000151014	NOCT	1.3171	1.15e-13	9.16e-13
ENSG00000226690	AC013470.2	1.3165	0.020103	0.04204
ENSG00000213085	CFAP45	1.3163	0.0049636	0.012041
ENSG00000181830	SLC35C1	1.3144	1.46e-17	1.47e-16
ENSG00000198216	CACNA1E	1.3134	0.0040821	0.010089
ENSG00000176788	BASP1	1.3132	1.68e-36	4.12e-35
ENSG00000177173	NAP1L4P1	1.3117	0.012483	0.027546
ENSG00000185761	ADAMTSL5	1.3109	0.00063096	0.0018166
ENSG00000162909	CAPN2	1.3108	2.18e-36	5.33e-35
ENSG00000137193	PIM1	1.3105	1.4e-18	1.5e-17
ENSG00000228288	PCAT6	1.3095	6.39e-05	0.00021735
ENSG00000151690	MFSD6	1.3092	3.09e-27	5.06e-26
ENSG00000188042	ARL4C	1.3082	8.28e-13	6.2e-12
ENSG00000160223	ICOSLG	1.308	1.71e-08	8.97e-08
ENSG00000256500	AL139300.1	1.3064	2.46e-05	8.89e-05
ENSG00000124224	PPP4R1L	1.3055	1.08e-20	1.3e-19
ENSG00000005059	MCUB	1.3053	7.67e-10	4.55e-09
ENSG00000143479	DYRK3	1.3047	2.3e-12	1.67e-11
ENSG00000165259	HDX	1.3039	6.17e-12	4.35e-11
ENSG00000163453	IGFBP7	1.3036	6.36e-11	4.13e-10
ENSG00000110400	NECTIN1	1.3032	8.19e-27	1.31e-25
ENSG00000074416	MGLL	1.3025	1.21e-19	1.37e-18
ENSG00000187726	DNAJB13	1.3016	0.0033367	0.0083908
ENSG00000115170	ACVR1	1.2989	2.35e-29	4.31e-28
ENSG00000130830	MPP1	1.2988	1.42e-37	3.69e-36
ENSG00000184371	CSF1	1.2973	8.97e-11	5.78e-10
ENSG00000196924	FLNA	1.2958	4.22e-35	9.85e-34
ENSG00000198517	MAFK	1.295	9.82e-15	8.38e-14
ENSG00000101000	PROCR	1.2949	1.59e-11	1.08e-10
ENSG00000271121	NUDT4P2	1.2949	4.1e-18	4.27e-17
ENSG00000164849	GPR146	1.2945	0.016105	0.03456
ENSG00000067221	STOML1	1.2943	6.83e-12	4.79e-11
ENSG00000086062	B4GALT1	1.2935	3.3e-28	5.77e-27
ENSG00000168487	BMP1	1.2917	6.91e-19	7.54e-18
ENSG00000197208	SLC22A4	1.2895	0.0074836	0.017433
ENSG00000256646	AC010132.3	1.2894	0.0026804	0.0068599
ENSG00000079308	TNS1	1.2892	3.74e-05	0.00013133
ENSG00000259577	CERNA1	1.2876	0.021182	0.044011
ENSG00000185305	ARL15	1.2866	2.91e-17	2.88e-16
ENSG00000105643	ARRDC2	1.2858	5.57e-09	3.06e-08
ENSG00000142949	PTPRF	1.2853	1.23e-32	2.63e-31
ENSG00000182389	CACNB4	1.285	2.54e-07	1.18e-06
ENSG00000164951	PDP1	1.2843	2.42e-25	3.61e-24
ENSG00000008300	CELSR3	1.2842	1.32e-14	1.12e-13
ENSG00000250644	AC068580.4	1.2842	3.16e-08	1.61e-07
ENSG00000033327	GAB2	1.2835	2.19e-25	3.27e-24
ENSG00000269834	ZNF528-AS1	1.283	1.6e-09	9.3e-09
ENSG00000100504	PYGL	1.2817	9.28e-55	4.09e-53
ENSG00000198929	NOS1AP	1.2817	0.00032497	0.00098635
ENSG00000167981	ZNF597	1.2811	1.92e-14	1.61e-13
ENSG00000185507	IRF7	1.2803	1.57e-18	1.68e-17
ENSG00000187017	ESPN	1.28	0.010689	0.023991
ENSG00000122515	ZMIZ2	1.2794	1.21e-45	4.11e-44
ENSG00000196684	HSH2D	1.2791	9.99e-05	0.00032955
ENSG00000114923	SLC4A3	1.279	1.28e-12	9.52e-12
ENSG00000072163	LIMS2	1.2789	0.01922	0.040497
ENSG00000151176	PLBD2	1.2786	8.09e-29	1.45e-27
ENSG00000172348	RCAN2	1.2784	1.11e-29	2.06e-28
ENSG00000181722	ZBTB20	1.2782	4.57e-06	1.82e-05
ENSG00000165861	ZFYVE1	1.2781	3.99e-26	6.15e-25
ENSG00000124570	SERPINB6	1.278	1.42e-13	1.13e-12
ENSG00000123384	LRP1	1.2748	6.23e-33	1.35e-31
ENSG00000197712	FAM114A1	1.2748	1.06e-15	9.64e-15
ENSG00000185885	IFITM1	1.2747	0.00013595	0.00043841
ENSG00000164949	GEM	1.2742	0.00025899	0.00080008
ENSG00000153956	CACNA2D1	1.272	5.54e-07	2.46e-06
ENSG00000163083	INHBB	1.272	1.11e-06	4.78e-06
ENSG00000134247	PTGFRN	1.2718	9.98e-19	1.08e-17
ENSG00000163710	PCOLCE2	1.2676	0.0024177	0.0062451
ENSG00000175745	NR2F1	1.2673	2.16e-06	8.96e-06
ENSG00000188766	SPRED3	1.2654	1.02e-08	5.48e-08
ENSG00000183908	LRRC55	1.2645	0.0081813	0.018898
ENSG00000105131	EPHX3	1.264	0.0055581	0.013345
ENSG00000149256	TENM4	1.2625	0.00073567	0.0020946
ENSG00000102387	TAF7L	1.2612	0.013454	0.029449
ENSG00000120913	PDLIM2	1.2612	6.58e-05	0.00022349
ENSG00000062524	LTK	1.2603	0.0013976	0.0037877
ENSG00000103415	HMOX2	1.2586	1.05e-31	2.14e-30
ENSG00000165312	OTUD1	1.2582	9.03e-09	4.86e-08
ENSG00000171444	MCC	1.2582	7.05e-12	4.95e-11
ENSG00000035862	TIMP2	1.2573	2.56e-17	2.54e-16
ENSG00000006210	CX3CL1	1.2566	1.8e-18	1.91e-17
ENSG00000124120	TTPAL	1.2563	3.6e-31	7.19e-30
ENSG00000272468	AL021807.1	1.2556	0.01789	0.037982
ENSG00000281571	AC241585.2	1.2527	6.38e-17	6.2e-16
ENSG00000270149	AL591806.3	1.2517	0.0042767	0.010528
ENSG00000156671	SAMD8	1.2506	1.37e-18	1.47e-17
ENSG00000019505	SYT13	1.25	2.78e-06	1.13e-05
ENSG00000099860	GADD45B	1.2485	0.0037853	0.0094206
ENSG00000125753	VASP	1.2484	4.02e-38	1.06e-36
ENSG00000182871	COL18A1	1.2457	1.07e-26	1.7e-25
ENSG00000181026	AEN	1.2456	1.07e-41	3.2e-40
ENSG00000119314	PTBP3	1.2455	3.56e-36	8.63e-35
ENSG00000169118	CSNK1G1	1.2452	4.15e-32	8.66e-31
ENSG00000237732	AC010980.1	1.2451	0.01769	0.03763
ENSG00000163328	GPR155	1.2448	4.74e-07	2.12e-06
ENSG00000184206	GOLGA6L4	1.2445	1.27e-07	6.07e-07
ENSG00000183496	MEX3B	1.2435	5.54e-27	8.97e-26
ENSG00000251322	SHANK3	1.2432	1.24e-06	5.31e-06
ENSG00000126214	KLC1	1.2426	8.88e-27	1.42e-25
ENSG00000102934	PLLP	1.2424	1.11e-07	5.34e-07
ENSG00000102034	ELF4	1.2416	4.12e-19	4.53e-18
ENSG00000117519	CNN3	1.2404	3.77e-32	7.87e-31
ENSG00000137216	TMEM63B	1.2393	2.85e-35	6.69e-34
ENSG00000205213	LGR4	1.2387	3.4e-14	2.81e-13
ENSG00000163536	SERPINI1	1.2386	4.81e-05	0.00016662
ENSG00000282221	AC119427.1	1.2364	0.0095459	0.021688
ENSG00000111674	ENO2	1.2356	5.45e-20	6.29e-19
ENSG00000143434	SEMA6C	1.2356	9.55e-10	5.63e-09
ENSG00000088881	EBF4	1.2355	0.00040866	0.001217
ENSG00000118985	ELL2	1.2354	1.4e-19	1.58e-18
ENSG00000148541	FAM13C	1.2354	1.58e-06	6.67e-06
ENSG00000214856	KRT16P1	1.2349	0.011799	0.026189
ENSG00000086544	ITPKC	1.2346	1.02e-34	2.36e-33
ENSG00000186591	UBE2H	1.2345	1.17e-39	3.22e-38
ENSG00000272256	AC044849.1	1.2345	0.015946	0.034244
ENSG00000198018	ENTPD7	1.2342	6.11e-26	9.35e-25
ENSG00000087128	TMPRSS11E	1.2322	5.25e-09	2.89e-08
ENSG00000142197	DOP1B	1.2322	1.34e-14	1.13e-13
ENSG00000251169	LINC01843	1.2319	0.018236	0.03863
ENSG00000237975	FLG-AS1	1.2312	0.0050096	0.012138
ENSG00000109321	AREG	1.2305	4.35e-21	5.32e-20
ENSG00000272414	FAM47E-STBD1	1.2298	8.46e-05	0.0002821
ENSG00000138735	PDE5A	1.2274	3.3e-10	2.02e-09
ENSG00000159212	CLIC6	1.2264	9.38e-09	5.05e-08
ENSG00000240184	PCDHGC3	1.2264	2.14e-06	8.88e-06
ENSG00000259030	FPGT-TNNI3K	1.2257	0.0099128	0.022444
ENSG00000196139	AKR1C3	1.2253	1.32e-06	5.61e-06
ENSG00000179059	ZFP42	1.2244	2.3e-07	1.07e-06
ENSG00000003402	CFLAR	1.223	9.6e-29	1.72e-27
ENSG00000146072	TNFRSF21	1.2229	4.1e-30	7.76e-29
ENSG00000259810	AC002519.1	1.2223	0.020326	0.04246
ENSG00000087245	MMP2	1.2212	0.00011919	0.00038829
ENSG00000147027	TMEM47	1.2205	7.07e-07	3.1e-06
ENSG00000224769	MUC20P1	1.2193	0.0043211	0.01062
ENSG00000106460	TMEM106B	1.2189	5.87e-34	1.32e-32
ENSG00000136068	FLNB	1.2188	1.89e-36	4.64e-35
ENSG00000198959	TGM2	1.2188	1.48e-10	9.34e-10
ENSG00000143797	MBOAT2	1.2186	1.71e-32	3.64e-31
ENSG00000085433	WDR47	1.2179	4.13e-28	7.16e-27
ENSG00000206190	ATP10A	1.2175	0.0019279	0.0050671
ENSG00000163874	ZC3H12A	1.2166	4.16e-11	2.75e-10
ENSG00000133874	RNF122	1.2157	8.09e-14	6.56e-13
ENSG00000139641	ESYT1	1.2155	7.06e-44	2.25e-42
ENSG00000111728	ST8SIA1	1.2146	0.012391	0.027366
ENSG00000144619	CNTN4	1.2144	0.014072	0.030649
ENSG00000163577	EIF5A2	1.2132	1.16e-05	4.36e-05
ENSG00000145632	PLK2	1.2122	1.92e-05	7e-05
ENSG00000126709	IFI6	1.2109	4.55e-07	2.04e-06
ENSG00000068366	ACSL4	1.2108	7.33e-28	1.25e-26
ENSG00000167487	KLHL26	1.2108	6.36e-13	4.81e-12
ENSG00000168502	MTCL1	1.2107	2.17e-10	1.35e-09
ENSG00000206341	HLA-H	1.2098	0.021932	0.045356
ENSG00000233901	LINC01503	1.2092	1.12e-05	4.22e-05
ENSG00000260193	AL138781.1	1.2089	0.0026594	0.0068106
ENSG00000171314	PGAM1	1.2082	2.34e-50	9.04e-49
ENSG00000204174	NPY4R	1.2069	0.015882	0.034122
ENSG00000271643	AC112220.2	1.2064	1.14e-14	9.65e-14
ENSG00000128487	SPECC1	1.2046	1.23e-19	1.39e-18
ENSG00000116514	RNF19B	1.2043	1.69e-17	1.69e-16
ENSG00000090097	PCBP4	1.2035	5.08e-43	1.57e-41
ENSG00000059378	PARP12	1.2029	1.43e-09	8.3e-09
ENSG00000137628	DDX60	1.2023	3.15e-08	1.61e-07
ENSG00000184678	HIST2H2BE	1.2021	5.39e-07	2.39e-06
ENSG00000186352	ANKRD37	1.202	6.73e-05	0.00022803
ENSG00000137699	TRIM29	1.1999	0.0054347	0.013065
ENSG00000182704	TSKU	1.1996	2.84e-27	4.66e-26
ENSG00000124466	LYPD3	1.1983	2.84e-05	0.00010167
ENSG00000268104	SLC6A14	1.198	4.1e-14	3.37e-13
ENSG00000244701	AC004918.1	1.1978	0.00027339	0.00084022
ENSG00000123130	ACOT9	1.1977	3.07e-30	5.86e-29
ENSG00000053108	FSTL4	1.1969	0.0046165	0.011267
ENSG00000164171	ITGA2	1.1967	2.68e-22	3.47e-21
ENSG00000224597	SVIL-AS1	1.1966	5.91e-11	3.86e-10
ENSG00000196878	LAMB3	1.1959	7e-30	1.32e-28
ENSG00000196072	BLOC1S2	1.1958	3.68e-22	4.74e-21
ENSG00000205413	SAMD9	1.1956	2.76e-11	1.85e-10
ENSG00000039560	RAI14	1.1952	1.63e-44	5.29e-43
ENSG00000103942	HOMER2	1.1948	1.33e-22	1.74e-21
ENSG00000110880	CORO1C	1.194	1.72e-27	2.86e-26
ENSG00000069011	PITX1	1.1925	0.019386	0.040769
ENSG00000187676	B3GLCT	1.1922	1.58e-19	1.78e-18
ENSG00000181284	TMEM102	1.1918	8.01e-22	1.02e-20
ENSG00000006459	KDM7A	1.1913	1.39e-11	9.54e-11
ENSG00000272070	AC005618.1	1.1905	0.016606	0.035519
ENSG00000164924	YWHAZ	1.1898	5.31e-51	2.1e-49
ENSG00000065989	PDE4A	1.1894	0.007591	0.017658
ENSG00000168672	FAM84B	1.1892	8.75e-37	2.18e-35
ENSG00000153815	CMIP	1.1889	3.26e-30	6.2e-29
ENSG00000006062	MAP3K14	1.1887	3.74e-07	1.7e-06
ENSG00000175697	GPR156	1.1871	0.010642	0.023901
ENSG00000116141	MARK1	1.1852	1.48e-19	1.66e-18
ENSG00000106714	CNTNAP3	1.1844	2.1e-05	7.63e-05
ENSG00000204592	HLA-E	1.1833	3.83e-36	9.29e-35
ENSG00000080815	PSEN1	1.1829	2.66e-39	7.24e-38
ENSG00000234975	FTH1P2	1.1826	0.0090748	0.020717
ENSG00000145779	TNFAIP8	1.1823	2.18e-21	2.69e-20
ENSG00000134259	NGF	1.182	0.014877	0.032218
ENSG00000136490	LIMD2	1.1816	1.65e-12	1.21e-11
ENSG00000147100	SLC16A2	1.1811	1.74e-14	1.46e-13
ENSG00000175727	MLXIP	1.181	6.5e-32	1.35e-30
ENSG00000065882	TBC1D1	1.1785	4.73e-11	3.11e-10
ENSG00000100292	HMOX1	1.1779	1.34e-06	5.69e-06
ENSG00000152056	AP1S3	1.1773	7.09e-11	4.59e-10
ENSG00000148600	CDHR1	1.1769	2.45e-05	8.85e-05
ENSG00000169641	LUZP1	1.1756	6.79e-17	6.58e-16
ENSG00000278828	HIST1H3H	1.1754	7.5e-05	0.00025263
ENSG00000148925	BTBD10	1.1752	1.72e-35	4.05e-34
ENSG00000187889	FYB2	1.1733	0.0026677	0.0068291
ENSG00000068971	PPP2R5B	1.1728	4.49e-13	3.42e-12
ENSG00000095713	CRTAC1	1.1728	0.00011381	0.00037187
ENSG00000175906	ARL4D	1.1718	1.01e-05	3.82e-05
ENSG00000169756	LIMS1	1.1712	1.35e-47	4.78e-46
ENSG00000161011	SQSTM1	1.171	3.4e-41	9.95e-40
ENSG00000153046	CDYL	1.1709	6.99e-27	1.12e-25
ENSG00000283378	CNTNAP3C	1.1697	0.018709	0.039517
ENSG00000157045	NTAN1	1.1695	2.35e-15	2.07e-14
ENSG00000279821	AC145098.2	1.1694	0.00032732	0.00099241
ENSG00000104332	SFRP1	1.1691	0.019203	0.040465
ENSG00000284292	AC004922.1	1.1687	0.00011053	0.00036212
ENSG00000187546	AGMO	1.1681	0.020607	0.042984
ENSG00000198246	SLC29A3	1.1673	9.6e-09	5.16e-08
ENSG00000035403	VCL	1.1671	1.84e-24	2.64e-23
ENSG00000257702	LBX2-AS1	1.167	0.011067	0.02474
ENSG00000176973	FAM89B	1.1667	2.34e-37	6e-36
ENSG00000167535	CACNB3	1.1663	2.47e-14	2.06e-13
ENSG00000065615	CYB5R4	1.1659	6.74e-17	6.54e-16
ENSG00000064115	TM7SF3	1.1652	7.78e-27	1.25e-25
ENSG00000067715	SYT1	1.164	4.19e-43	1.3e-41
ENSG00000087258	GNAO1	1.1624	0.015622	0.033633
ENSG00000138772	ANXA3	1.1624	0.00017088	0.00054245
ENSG00000269940	AL049840.3	1.1623	3.64e-06	1.46e-05
ENSG00000170113	NIPA1	1.1613	1.12e-28	2e-27
ENSG00000185386	MAPK11	1.1608	0.00016085	0.00051294
ENSG00000176658	MYO1D	1.1606	3.08e-30	5.87e-29
ENSG00000185340	GAS2L1	1.1594	6.92e-15	5.95e-14
ENSG00000118515	SGK1	1.1589	1.66e-06	6.95e-06
ENSG00000227300	KRT16P2	1.1587	0.0023573	0.0061026
ENSG00000143850	PLEKHA6	1.1586	1.02e-18	1.1e-17
ENSG00000102312	PORCN	1.1574	3.22e-07	1.47e-06
ENSG00000158486	DNAH3	1.1573	0.0051376	0.012414
ENSG00000110092	CCND1	1.1572	2.87e-23	3.88e-22
ENSG00000147592	LACTB2	1.156	9.45e-14	7.62e-13
ENSG00000128335	APOL2	1.1558	5.33e-22	6.82e-21
ENSG00000099139	PCSK5	1.1547	0.0015488	0.0041617
ENSG00000144119	C1QL2	1.1546	0.00070991	0.0020291
ENSG00000261534	AL596244.1	1.154	1.17e-07	5.65e-07
ENSG00000171560	FGA	1.1533	0.011757	0.02611
ENSG00000187838	PLSCR3	1.152	6.7e-16	6.14e-15
ENSG00000125249	RAP2A	1.1516	1.4e-25	2.11e-24
ENSG00000099204	ABLIM1	1.1511	2.16e-16	2.04e-15
ENSG00000285725	AC004967.2	1.1507	4.83e-06	1.91e-05
ENSG00000120594	PLXDC2	1.1505	0.010508	0.023615
ENSG00000049089	COL9A2	1.1492	2.27e-15	2.01e-14
ENSG00000136881	BAAT	1.1488	0.010657	0.023929
ENSG00000186792	HYAL3	1.1486	2.45e-07	1.14e-06
ENSG00000163346	PBXIP1	1.1479	4.17e-27	6.77e-26
ENSG00000185088	RPS27L	1.1479	4.36e-19	4.8e-18
ENSG00000106829	TLE4	1.1471	1.56e-13	1.23e-12
ENSG00000050820	BCAR1	1.1468	2.09e-27	3.44e-26
ENSG00000103855	CD276	1.1466	1.65e-27	2.75e-26
ENSG00000172765	TMCC1	1.1452	2.56e-33	5.65e-32
ENSG00000131724	IL13RA1	1.1451	2.25e-24	3.21e-23
ENSG00000197859	ADAMTSL2	1.1447	0.00062106	0.0017901
ENSG00000112541	PDE10A	1.1442	1.34e-11	9.17e-11
ENSG00000013364	MVP	1.1431	1.18e-15	1.06e-14
ENSG00000180370	PAK2	1.1427	2.35e-27	3.87e-26
ENSG00000015475	BID	1.142	1.88e-07	8.82e-07
ENSG00000110841	PPFIBP1	1.1419	1.29e-14	1.1e-13
ENSG00000165124	SVEP1	1.1414	5.57e-05	0.00019115
ENSG00000267534	S1PR2	1.1407	5.04e-14	4.13e-13
ENSG00000107796	ACTA2	1.14	2.57e-08	1.33e-07
ENSG00000139329	LUM	1.1383	3.15e-12	2.27e-11
ENSG00000104081	BMF	1.1381	2.31e-56	1.05e-54
ENSG00000240224	UGT1A5	1.1381	0.013297	0.029141
ENSG00000175115	PACS1	1.1373	1.76e-26	2.78e-25
ENSG00000213190	MLLT11	1.1361	5.43e-18	5.61e-17
ENSG00000169122	FAM110B	1.1357	3.24e-11	2.16e-10
ENSG00000179023	KLHDC7A	1.1355	0.00060085	0.0017375
ENSG00000140254	DUOXA1	1.1354	0.00018392	0.00058107
ENSG00000167996	FTH1	1.1349	6.63e-34	1.49e-32
ENSG00000178764	ZHX2	1.1335	5.89e-13	4.46e-12
ENSG00000197555	SIPA1L1	1.1331	6.77e-16	6.2e-15
ENSG00000074964	ARHGEF10L	1.1328	4.84e-20	5.62e-19
ENSG00000140859	KIFC3	1.132	7.38e-30	1.39e-28
ENSG00000082781	ITGB5	1.1319	1.81e-12	1.33e-11
ENSG00000197746	PSAP	1.1318	8.09e-36	1.94e-34
ENSG00000162783	IER5	1.1315	4.1e-12	2.93e-11
ENSG00000166265	CYYR1	1.1313	4.53e-08	2.27e-07
ENSG00000006555	TTC22	1.1303	9.91e-09	5.32e-08
ENSG00000141562	NARF	1.1302	3.07e-26	4.75e-25
ENSG00000149115	TNKS1BP1	1.13	1.64e-46	5.7e-45
ENSG00000185803	SLC52A2	1.1299	8.96e-29	1.6e-27
ENSG00000168172	HOOK3	1.1293	2.79e-19	3.1e-18
ENSG00000142166	IFNAR1	1.1289	1.09e-16	1.05e-15
ENSG00000188112	C6orf132	1.1287	2.63e-31	5.27e-30
ENSG00000172183	ISG20	1.1277	7.15e-07	3.13e-06
ENSG00000165030	NFIL3	1.1271	2.08e-14	1.74e-13
ENSG00000113916	BCL6	1.1268	3.01e-08	1.54e-07
ENSG00000188643	S100A16	1.126	1.84e-38	4.92e-37
ENSG00000127663	KDM4B	1.1257	4.99e-20	5.78e-19
ENSG00000179862	CITED4	1.1256	3.57e-06	1.44e-05
ENSG00000164125	FAM198B	1.1248	1.36e-31	2.76e-30
ENSG00000122884	P4HA1	1.1247	2.95e-18	3.1e-17
ENSG00000183943	PRKX	1.1243	2.05e-12	1.5e-11
ENSG00000197329	PELI1	1.1239	7.26e-18	7.45e-17
ENSG00000142733	MAP3K6	1.1233	1.24e-13	9.86e-13
ENSG00000149218	ENDOD1	1.1229	1.78e-41	5.29e-40
ENSG00000103005	USB1	1.1221	4.68e-21	5.71e-20
ENSG00000113504	SLC12A7	1.1219	1.23e-31	2.49e-30
ENSG00000138119	MYOF	1.1219	6.35e-24	8.89e-23
ENSG00000106683	LIMK1	1.121	6.88e-24	9.6e-23
ENSG00000149418	ST14	1.121	1.43e-32	3.06e-31
ENSG00000183742	MACC1	1.1207	7.16e-17	6.94e-16
ENSG00000120659	TNFSF11	1.1203	0.018492	0.039109
ENSG00000068079	IFI35	1.1199	0.00035784	0.001077
ENSG00000273802	HIST1H2BG	1.1197	0.0008688	0.0024458
ENSG00000164023	SGMS2	1.1195	2.33e-12	1.7e-11
ENSG00000103042	SLC38A7	1.1169	7.65e-26	1.17e-24
ENSG00000108231	LGI1	1.1169	0.0096204	0.021844
ENSG00000197943	PLCG2	1.1168	0.0008279	0.0023387
ENSG00000164743	C8orf48	1.1166	2.4e-07	1.11e-06
ENSG00000167491	GATAD2A	1.1145	3.5e-18	3.66e-17
ENSG00000182534	MXRA7	1.114	1.01e-34	2.33e-33
ENSG00000171219	CDC42BPG	1.113	3.23e-13	2.5e-12
ENSG00000105088	OLFM2	1.1122	1.24e-27	2.08e-26
ENSG00000099377	HSD3B7	1.1113	3.83e-08	1.94e-07
ENSG00000118369	USP35	1.1109	9.07e-17	8.72e-16
ENSG00000257093	KIAA1147	1.1098	1.84e-34	4.21e-33
ENSG00000136542	GALNT5	1.1096	1.16e-15	1.05e-14
ENSG00000125744	RTN2	1.1087	0.0016904	0.0045044
ENSG00000273026	AL358472.3	1.1086	0.017956	0.038094
ENSG00000084764	MAPRE3	1.1082	7.69e-08	3.78e-07
ENSG00000131242	RAB11FIP4	1.1081	5.2e-25	7.65e-24
ENSG00000147852	VLDLR	1.108	1.19e-28	2.13e-27
ENSG00000224689	ZNF812P	1.1076	0.022396	0.046189
ENSG00000187837	HIST1H1C	1.1075	0.00013248	0.00042846
ENSG00000152256	PDK1	1.1071	1.25e-06	5.34e-06
ENSG00000108861	DUSP3	1.1055	3.04e-26	4.71e-25
ENSG00000113396	SLC27A6	1.105	0.01177	0.026136
ENSG00000142867	BCL10	1.1047	1.23e-23	1.69e-22
ENSG00000187607	ZNF286A	1.1037	1.01e-12	7.54e-12
ENSG00000198324	PHETA1	1.101	8.77e-14	7.09e-13
ENSG00000167114	SLC27A4	1.1007	1.03e-16	9.9e-16
ENSG00000129657	SEC14L1	1.0991	4.1e-07	1.85e-06
ENSG00000108797	CNTNAP1	1.0985	0.0070434	0.016507
ENSG00000143641	GALNT2	1.0984	6.37e-21	7.74e-20
ENSG00000283646	LINC02009	1.0964	0.0067326	0.015848
ENSG00000102781	KATNAL1	1.0963	1.21e-20	1.45e-19
ENSG00000169193	CCDC126	1.0959	4.1e-12	2.93e-11
ENSG00000269899	AC025857.2	1.0944	0.016227	0.034795
ENSG00000163110	PDLIM5	1.0937	4.5e-18	4.67e-17
ENSG00000137502	RAB30	1.0934	1.09e-05	4.13e-05
ENSG00000038382	TRIO	1.0927	1.02e-21	1.28e-20
ENSG00000124098	FAM210B	1.0915	1.45e-36	3.58e-35
ENSG00000149658	YTHDF1	1.0912	4.11e-26	6.33e-25
ENSG00000185650	ZFP36L1	1.0912	7e-30	1.32e-28
ENSG00000235162	C12orf75	1.0909	1.28e-10	8.15e-10
ENSG00000169908	TM4SF1	1.0907	2.03e-18	2.16e-17
ENSG00000074527	NTN4	1.0906	8.74e-20	9.98e-19
ENSG00000275183	LENG9	1.0905	0.008618	0.019802
ENSG00000162704	ARPC5	1.0903	3.46e-32	7.25e-31
ENSG00000196152	ZNF79	1.0892	2.64e-12	1.91e-11
ENSG00000044115	CTNNA1	1.0891	2.07e-26	3.24e-25
ENSG00000162889	MAPKAPK2	1.0891	6.24e-28	1.07e-26
ENSG00000105325	FZR1	1.0886	1.87e-24	2.68e-23
ENSG00000130522	JUND	1.0885	1.89e-11	1.28e-10
ENSG00000213445	SIPA1	1.0885	3.85e-05	0.0001352
ENSG00000115267	IFIH1	1.0884	2e-09	1.15e-08
ENSG00000189136	UBE2Q2P1	1.0882	4.65e-05	0.00016132
ENSG00000183317	EPHA10	1.0865	0.0018738	0.0049375
ENSG00000157542	KCNJ6	1.0858	0.014117	0.030729
ENSG00000065600	TMEM206	1.0852	3.22e-17	3.19e-16
ENSG00000139289	PHLDA1	1.0847	3.05e-23	4.1e-22
ENSG00000134297	PLEKHA8P1	1.0846	1.15e-05	4.33e-05
ENSG00000169991	IFFO2	1.0843	2.3e-09	1.31e-08
ENSG00000136634	IL10	1.0837	0.021285	0.044194
ENSG00000176463	SLCO3A1	1.0836	1.31e-06	5.56e-06
ENSG00000268001	CARD8-AS1	1.0834	0.00029803	0.00091087
ENSG00000167378	IRGQ	1.0833	9.15e-14	7.37e-13
ENSG00000028116	VRK2	1.0831	1.09e-13	8.69e-13
ENSG00000250120	PCDHA10	1.0827	1.84e-15	1.64e-14
ENSG00000136367	ZFHX2	1.0825	2.82e-05	0.00010088
ENSG00000171603	CLSTN1	1.0817	2.46e-26	3.84e-25
ENSG00000204217	BMPR2	1.0817	2.05e-29	3.78e-28
ENSG00000142634	EFHD2	1.0815	1.71e-17	1.72e-16
ENSG00000135127	BICDL1	1.0814	7.6e-06	2.93e-05
ENSG00000101421	CHMP4B	1.08	1.99e-32	4.21e-31
ENSG00000174775	HRAS	1.0796	4.67e-16	4.31e-15
ENSG00000165169	DYNLT3	1.0792	5.96e-15	5.14e-14
ENSG00000111057	KRT18	1.0784	1.02e-12	7.63e-12
ENSG00000128512	DOCK4	1.0782	4.58e-11	3.02e-10
ENSG00000228412	AL022068.1	1.0768	0.013535	0.029577
ENSG00000227036	LINC00511	1.0764	2.48e-13	1.93e-12
ENSG00000185896	LAMP1	1.0758	1.3e-28	2.31e-27
ENSG00000163013	FBXO41	1.0756	9.85e-09	5.29e-08
ENSG00000185404	SP140L	1.0754	1.32e-09	7.73e-09
ENSG00000047365	ARAP2	1.0743	5.18e-12	3.67e-11
ENSG00000030110	BAK1	1.0741	5.3e-23	7.05e-22
ENSG00000137198	GMPR	1.074	0.00288	0.0073318
ENSG00000118855	MFSD1	1.072	1.68e-27	2.79e-26
ENSG00000205710	C17orf107	1.0719	0.00058799	0.0017033
ENSG00000157191	NECAP2	1.0718	1.9e-38	5.06e-37
ENSG00000197780	TAF13	1.0716	1.4e-19	1.58e-18
ENSG00000167617	CDC42EP5	1.0708	0.020744	0.043216
ENSG00000198794	SCAMP5	1.0705	1.53e-08	8.03e-08
ENSG00000285517	LINC00941	1.0699	0.024174	0.049373
ENSG00000099875	MKNK2	1.0691	2.05e-30	3.94e-29
ENSG00000107338	SHB	1.0688	1.83e-23	2.49e-22
ENSG00000254614	AP003068.2	1.0687	0.001228	0.0033613
ENSG00000117020	AKT3	1.0664	0.00036475	0.0010958
ENSG00000169621	APLF	1.0656	6.97e-07	3.06e-06
ENSG00000187372	PCDHB13	1.0655	1.87e-10	1.17e-09
ENSG00000164683	HEY1	1.0647	0.0045107	0.011029
ENSG00000158856	DMTN	1.0637	2.85e-21	3.51e-20
ENSG00000172757	CFL1	1.0627	9.36e-26	1.42e-24
ENSG00000108829	LRRC59	1.0625	5.85e-31	1.15e-29
ENSG00000042445	RETSAT	1.0624	6.54e-24	9.15e-23
ENSG00000135269	TES	1.0618	9.15e-32	1.88e-30
ENSG00000074657	ZNF532	1.0615	4.66e-18	4.83e-17
ENSG00000104368	PLAT	1.0614	0.0037982	0.009448
ENSG00000130589	HELZ2	1.0611	4.05e-08	2.05e-07
ENSG00000189143	CLDN4	1.061	5e-10	3.02e-09
ENSG00000099785	MARCH2	1.0608	2.44e-09	1.39e-08
ENSG00000001036	FUCA2	1.0604	8.27e-12	5.77e-11
ENSG00000197461	PDGFA	1.0601	5.35e-06	2.11e-05
ENSG00000141441	GAREM1	1.06	7.3e-10	4.34e-09
ENSG00000186577	SMIM29	1.0599	4.65e-09	2.57e-08
ENSG00000276966	HIST1H4E	1.0599	0.0061893	0.014695
ENSG00000120327	PCDHB14	1.0595	6.93e-10	4.13e-09
ENSG00000165084	C8orf34	1.059	0.010516	0.023631
ENSG00000164308	ERAP2	1.0588	3.88e-11	2.58e-10
ENSG00000082641	NFE2L1	1.0587	3.2e-15	2.8e-14
ENSG00000123353	ORMDL2	1.0586	3.66e-15	3.2e-14
ENSG00000102144	PGK1	1.0577	8.89e-31	1.73e-29
ENSG00000176915	ANKLE2	1.0572	8.42e-52	3.4e-50
ENSG00000159363	ATP13A2	1.0567	1.59e-16	1.51e-15
ENSG00000158747	NBL1	1.0564	2.48e-07	1.15e-06
ENSG00000164099	PRSS12	1.056	1.28e-06	5.45e-06
ENSG00000092841	MYL6	1.0557	4.26e-21	5.2e-20
ENSG00000162882	HAAO	1.0544	0.00074551	0.0021199
ENSG00000177839	PCDHB9	1.054	0.00037231	0.0011158
ENSG00000152763	WDR78	1.0536	0.0036006	0.0089971
ENSG00000135622	SEMA4F	1.0532	1.88e-10	1.17e-09
ENSG00000140848	CPNE2	1.053	9.11e-16	8.27e-15
ENSG00000165476	REEP3	1.0518	3.03e-26	4.7e-25
ENSG00000064309	CDON	1.0514	1.25e-08	6.64e-08
ENSG00000164305	CASP3	1.0512	3.41e-15	2.99e-14
ENSG00000061656	SPAG4	1.0508	0.0065176	0.015378
ENSG00000114030	KPNA1	1.0507	3.72e-22	4.79e-21
ENSG00000179241	LDLRAD3	1.0501	7.01e-10	4.18e-09
ENSG00000168461	RAB31	1.05	0.00010041	0.00033103
ENSG00000224389	C4B	1.05	0.00090162	0.002531
ENSG00000132002	DNAJB1	1.0495	6.27e-25	9.17e-24
ENSG00000181885	CLDN7	1.0489	2e-30	3.85e-29
ENSG00000261659	Z92544.2	1.0472	0.0017028	0.0045329
ENSG00000115091	ACTR3	1.0456	4.77e-38	1.26e-36
ENSG00000105327	BBC3	1.0455	2.61e-13	2.03e-12
ENSG00000110047	EHD1	1.0445	2.9e-16	2.71e-15
ENSG00000144746	ARL6IP5	1.0443	1.66e-52	6.83e-51
ENSG00000189067	LITAF	1.0443	2.06e-19	2.3e-18
ENSG00000129566	TEP1	1.0424	3.41e-11	2.28e-10
ENSG00000184564	SLITRK6	1.0413	7.32e-06	2.83e-05
ENSG00000108960	MMD	1.0397	2.98e-12	2.15e-11
ENSG00000158352	SHROOM4	1.0394	2.04e-18	2.16e-17
ENSG00000232160	RAP2C-AS1	1.0392	0.0018049	0.0047687
ENSG00000166710	B2M	1.0384	4.47e-14	3.67e-13
ENSG00000003249	DBNDD1	1.0375	7.43e-20	8.51e-19
ENSG00000137941	TTLL7	1.0372	8.79e-06	3.36e-05
ENSG00000166579	NDEL1	1.0366	1.46e-31	2.96e-30
ENSG00000196576	PLXNB2	1.0364	2.43e-28	4.28e-27
ENSG00000102575	ACP5	1.0359	0.0030557	0.0077422
ENSG00000047849	MAP4	1.0357	2.6e-41	7.66e-40
ENSG00000178031	ADAMTSL1	1.0336	1.41e-06	5.98e-06
ENSG00000168143	FAM83B	1.0322	4.82e-11	3.16e-10
ENSG00000135549	PKIB	1.0319	2.21e-19	2.47e-18
ENSG00000110925	CSRNP2	1.0317	6.01e-28	1.03e-26
[truncated: 3,576 more rows]
