# Supplementary material for: Modeling fibrotic alveolar transitional cells with pluripotent stem cell-derived alveolar organoids
Source: Life Sci Alliance. 2023 May 25;6(8):e202201853. doi: 10.26508/lsa.202201853 (PMC10213712; doi:10.26508/lsa.202201853)
Supplement: Supplementary file 3 [file LSA-2022-01853_SdataF2.3.xlsx]

## Sheet: SdataF2.3
Category	Term	Count	%	PValue	Genes	List Total	Pop Hits	Pop Total	Fold Enrichment	Bonferroni	Benjamini	FDR
GOTERM_BP_DIRECT	GO:0006614~SRP-dependent cotranslational protein targeting to membrane	58	2.49785	2.18276e-31	ENSG00000142937, ENSG00000110700, ENSG00000177600, ENSG00000171863, ENSG00000197728, ENSG00000142541, ENSG00000171858, ENSG00000170889, ENSG00000105193, ENSG00000109475, ENSG00000167526, ENSG00000138326, ENSG00000241343, ENSG00000115268, ENSG00000136942, ENSG00000168028, ENSG00000233927, ENSG00000197958, ENSG00000144713, ENSG00000137154, ENSG00000166441, ENSG00000231500, ENSG00000108298, ENSG0000…	1836	94	16792	5.64326	1.07283e-27	1.07283e-27	1.06475e-27
GOTERM_BP_DIRECT	GO:0019083~viral transcription	61	2.62705	7.35029e-29	ENSG00000142937, ENSG00000110700, ENSG00000177600, ENSG00000171863, ENSG00000197728, ENSG00000142541, ENSG00000171858, ENSG00000170889, ENSG00000163002, ENSG00000105193, ENSG00000109475, ENSG00000167526, ENSG00000058804, ENSG00000138326, ENSG00000241343, ENSG00000115268, ENSG00000136942, ENSG00000168028, ENSG00000233927, ENSG00000197958, ENSG00000144713, ENSG00000137154, ENSG00000166441, ENSG0000…	1836	112	16792	4.98129	3.61267e-25	1.80633e-25	1.79274e-25
GOTERM_BP_DIRECT	GO:0006260~DNA replication	72	3.10078	2.27426e-28	ENSG00000174371, ENSG00000163918, ENSG00000077514, ENSG00000073111, ENSG00000197299, ENSG00000006634, ENSG00000075131, ENSG00000097046, ENSG00000159259, ENSG00000158402, ENSG00000115355, ENSG00000062822, ENSG00000167325, ENSG00000136492, ENSG00000168496, ENSG00000181938, ENSG00000125885, ENSG00000177084, ENSG00000127586, ENSG00000012048, ENSG00000143476, ENSG00000094804, ENSG00000128951, ENSG0000…	1836	155	16792	4.24845	1.1178e-24	3.726e-25	3.69795e-25
GOTERM_BP_DIRECT	GO:0000184~nuclear-transcribed mRNA catabolic process, nonsense-mediated decay	58	2.49785	2.92659e-24	ENSG00000142937, ENSG00000110700, ENSG00000177600, ENSG00000171863, ENSG00000197728, ENSG00000142541, ENSG00000171858, ENSG00000170889, ENSG00000105193, ENSG00000109475, ENSG00000167526, ENSG00000138326, ENSG00000241343, ENSG00000115268, ENSG00000136942, ENSG00000168028, ENSG00000233927, ENSG00000197958, ENSG00000144713, ENSG00000137154, ENSG00000166441, ENSG00000231500, ENSG00000108298, ENSG0000…	1836	119	16792	4.4577	1.43842e-20	3.59605e-21	3.56898e-21
GOTERM_BP_DIRECT	GO:0051301~cell division	106	4.56503	4.50802e-23	ENSG00000175063, ENSG00000104147, ENSG00000108106, ENSG00000113810, ENSG00000173207, ENSG00000135446, ENSG00000076382, ENSG00000100749, ENSG00000013810, ENSG00000083642, ENSG00000142945, ENSG00000161860, ENSG00000164611, ENSG00000094804, ENSG00000136824, ENSG00000153140, ENSG00000237649, ENSG00000117724, ENSG00000143228, ENSG00000186871, ENSG00000138160, ENSG00000163535, ENSG00000127955, ENSG0000…	1836	350	16792	2.76992	2.21569e-19	4.43139e-20	4.39803e-20
GOTERM_BP_DIRECT	GO:0006413~translational initiation	59	2.54091	2.503e-21	ENSG00000142937, ENSG00000110700, ENSG00000177600, ENSG00000171863, ENSG00000197728, ENSG00000142541, ENSG00000171858, ENSG00000170889, ENSG00000105193, ENSG00000109475, ENSG00000167526, ENSG00000138326, ENSG00000241343, ENSG00000115268, ENSG00000136942, ENSG00000168028, ENSG00000233927, ENSG00000197958, ENSG00000144713, ENSG00000137154, ENSG00000166441, ENSG00000231500, ENSG00000108298, ENSG0000…	1836	137	16792	3.93878	1.23023e-17	2.05038e-18	2.03494e-18
GOTERM_BP_DIRECT	GO:0007062~sister chromatid cohesion	48	2.06718	3.6408e-19	ENSG00000102384, ENSG00000100162, ENSG00000040275, ENSG00000080986, ENSG00000138778, ENSG00000260238, ENSG00000020922, ENSG00000178999, ENSG00000117399, ENSG00000120334, ENSG00000121621, ENSG00000166851, ENSG00000122952, ENSG00000134690, ENSG00000151725, ENSG00000083642, ENSG00000166451, ENSG00000154839, ENSG00000142945, ENSG00000138092, ENSG00000184445, ENSG00000089685, ENSG00000013573, ENSG0000…	1836	103	16792	4.2622	1.78945e-15	2.55636e-16	2.53712e-16
GOTERM_BP_DIRECT	GO:0007067~mitotic nuclear division	78	3.35917	3.18279e-18	ENSG00000104147, ENSG00000075131, ENSG00000158402, ENSG00000100749, ENSG00000117650, ENSG00000184661, ENSG00000119969, ENSG00000159055, ENSG00000154839, ENSG00000142945, ENSG00000161547, ENSG00000164611, ENSG00000094804, ENSG00000152253, ENSG00000163808, ENSG00000156970, ENSG00000182628, ENSG00000153140, ENSG00000066279, ENSG00000111665, ENSG00000117724, ENSG00000169679, ENSG00000143228, ENSG0000…	1836	248	16792	2.87655	1.56434e-14	1.95542e-15	1.9407e-15
GOTERM_BP_DIRECT	GO:0006364~rRNA processing	69	2.97158	7.76007e-17	ENSG00000142937, ENSG00000110700, ENSG00000171861, ENSG00000177600, ENSG00000171863, ENSG00000197728, ENSG00000142541, ENSG00000171858, ENSG00000170889, ENSG00000105193, ENSG00000109475, ENSG00000167526, ENSG00000182841, ENSG00000138326, ENSG00000241343, ENSG00000115268, ENSG00000136942, ENSG00000168028, ENSG00000233927, ENSG00000197958, ENSG00000144713, ENSG00000101945, ENSG00000137154, ENSG0000…	1836	214	16792	2.94893	5.45675e-13	4.23786e-14	4.20596e-14
GOTERM_BP_DIRECT	GO:0000082~G1/S transition of mitotic cell cycle	44	1.89492	5.27741e-16	ENSG00000148660, ENSG00000123080, ENSG00000073111, ENSG00000112029, ENSG00000176890, ENSG00000076003, ENSG00000006634, ENSG00000170312, ENSG00000097046, ENSG00000135446, ENSG00000111276, ENSG00000175305, ENSG00000206557, ENSG00000100526, ENSG00000085840, ENSG00000125885, ENSG00000105173, ENSG00000177084, ENSG00000127564, ENSG00000094804, ENSG00000128059, ENSG00000183856, ENSG00000132646, ENSG0000…	1836	102	16792	3.94532	2.72837e-12	2.59385e-13	2.57432e-13
GOTERM_BP_DIRECT	GO:0006412~translation	70	3.01464	3.02979e-13	ENSG00000142937, ENSG00000110700, ENSG00000177600, ENSG00000171863, ENSG00000197728, ENSG00000142541, ENSG00000171858, ENSG00000170889, ENSG00000105193, ENSG00000109475, ENSG00000167526, ENSG00000075303, ENSG00000138326, ENSG00000241343, ENSG00000115268, ENSG00000136942, ENSG00000174547, ENSG00000168028, ENSG00000233927, ENSG00000197958, ENSG00000144713, ENSG00000137154, ENSG00000166441, ENSG0000…	1836	253	16792	2.53051	1.48915e-09	1.35377e-10	1.34358e-10
GOTERM_BP_DIRECT	GO:0006270~DNA replication initiation	21	0.904393	3.29618e-12	ENSG00000091651, ENSG00000112118, ENSG00000198056, ENSG00000073111, ENSG00000076003, ENSG00000104738, ENSG00000097046, ENSG00000065328, ENSG00000175305, ENSG00000163781, ENSG00000101868, ENSG00000085840, ENSG00000100479, ENSG00000105173, ENSG00000166508, ENSG00000177084, ENSG00000093009, ENSG00000100297, ENSG00000147536, ENSG00000094804, ENSG00000014138	1836	32	16792	6.00204	1.62005e-08	1.35006e-09	1.3399e-09
GOTERM_BP_DIRECT	GO:0007059~chromosome segregation	29	1.24892	1.23632e-10	ENSG00000149273, ENSG00000104147, ENSG00000131747, ENSG00000171320, ENSG00000080986, ENSG00000138778, ENSG00000260238, ENSG00000165480, ENSG00000203760, ENSG00000076382, ENSG00000117650, ENSG00000184661, ENSG00000166451, ENSG00000154839, ENSG00000159055, ENSG00000149636, ENSG00000012048, ENSG00000123485, ENSG00000152253, ENSG00000184428, ENSG00000182628, ENSG00000136861, ENSG00000117724, ENSG0000…	1836	68	16792	3.90049	6.07649e-07	4.67422e-08	4.63904e-08
GOTERM_BP_DIRECT	GO:0000722~telomere maintenance via recombination	19	0.81826	4.75954e-10	ENSG00000163918, ENSG00000133119, ENSG00000132646, ENSG00000198056, ENSG00000077514, ENSG00000139618, ENSG00000049541, ENSG00000111445, ENSG00000138346, ENSG00000051180, ENSG00000062822, ENSG00000101868, ENSG00000100479, ENSG00000168496, ENSG00000126215, ENSG00000177084, ENSG00000106399, ENSG00000014138, ENSG00000105486	1836	32	16792	5.43042	2.33931e-06	1.67094e-07	1.65836e-07
GOTERM_BP_DIRECT	GO:0034080~CENP-A containing nucleosome assembly	22	0.947459	5.59601e-10	ENSG00000102054, ENSG00000102384, ENSG00000100162, ENSG00000104147, ENSG00000153044, ENSG00000181163, ENSG00000203760, ENSG00000137812, ENSG00000153147, ENSG00000115163, ENSG00000120334, ENSG00000188312, ENSG00000151725, ENSG00000123219, ENSG00000159055, ENSG00000031691, ENSG00000166451, ENSG00000138092, ENSG00000142856, ENSG00000123485, ENSG00000197061, ENSG00000129534	1836	43	16792	4.67933	2.75044e-06	1.83363e-07	1.81982e-07
GOTERM_BP_DIRECT	GO:0006281~DNA repair	59	2.54091	1.60889e-09	ENSG00000174371, ENSG00000197299, ENSG00000158169, ENSG00000154920, ENSG00000159259, ENSG00000077152, ENSG00000062822, ENSG00000143799, ENSG00000115392, ENSG00000083642, ENSG00000168496, ENSG00000140525, ENSG00000278023, ENSG00000276043, ENSG00000126215, ENSG00000177084, ENSG00000013573, ENSG00000164611, ENSG00000012048, ENSG00000131778, ENSG00000132781, ENSG00000051180, ENSG00000101868, ENSG0000…	1836	235	16792	2.29622	7.90768e-06	4.94232e-07	4.90511e-07
GOTERM_BP_DIRECT	GO:0000731~DNA synthesis involved in DNA repair	19	0.81826	3.31538e-09	ENSG00000174371, ENSG00000133119, ENSG00000077514, ENSG00000139618, ENSG00000197299, ENSG00000196584, ENSG00000111247, ENSG00000175643, ENSG00000020922, ENSG00000138346, ENSG00000178966, ENSG00000051180, ENSG00000062822, ENSG00000138376, ENSG00000101868, ENSG00000136492, ENSG00000126215, ENSG00000177084, ENSG00000012048	1836	35	16792	4.96495	1.62949e-05	9.58534e-07	9.51318e-07
GOTERM_BP_DIRECT	GO:0000070~mitotic sister chromatid segregation	16	0.689061	4.02981e-09	ENSG00000137804, ENSG00000080986, ENSG00000135476, ENSG00000237649, ENSG00000113810, ENSG00000076382, ENSG00000186185, ENSG00000115163, ENSG00000117650, ENSG00000166851, ENSG00000166037, ENSG00000122952, ENSG00000164109, ENSG00000128944, ENSG00000183137, ENSG00000149636	1836	25	16792	5.85342	1.98063e-05	1.10036e-06	1.09208e-06
GOTERM_BP_DIRECT	GO:0006271~DNA strand elongation involved in DNA replication	12	0.516796	2.31881e-08	ENSG00000062822, ENSG00000163918, ENSG00000133119, ENSG00000132646, ENSG00000198056, ENSG00000077514, ENSG00000101868, ENSG00000181938, ENSG00000131153, ENSG00000101003, ENSG00000147536, ENSG00000014138	1836	15	16792	7.31678	0.000113963	5.99839e-06	5.95323e-06
GOTERM_BP_DIRECT	GO:0000732~strand displacement	14	0.602929	8.00806e-07	ENSG00000174371, ENSG00000139618, ENSG00000197299, ENSG00000196584, ENSG00000111247, ENSG00000175643, ENSG00000020922, ENSG00000138346, ENSG00000178966, ENSG00000051180, ENSG00000138376, ENSG00000136492, ENSG00000126215, ENSG00000012048	1836	26	16792	4.92475	0.00392823	0.000196798	0.000195317
GOTERM_BP_DIRECT	GO:0000086~G2/M transition of mitotic cell cycle	36	1.55039	1.132e-06	ENSG00000114107, ENSG00000134057, ENSG00000170312, ENSG00000116127, ENSG00000158402, ENSG00000157456, ENSG00000005249, ENSG00000249115, ENSG00000117650, ENSG00000101639, ENSG00000166851, ENSG00000166037, ENSG00000120539, ENSG00000151849, ENSG00000087586, ENSG00000149554, ENSG00000089685, ENSG00000127564, ENSG00000165304, ENSG00000111907, ENSG00000213397, ENSG00000104833, ENSG00000111206, ENSG0000…	1836	137	16792	2.40332	0.00554832	0.000264941	0.000262947
GOTERM_BP_DIRECT	GO:0036297~interstrand cross-link repair	19	0.81826	1.87538e-06	ENSG00000181544, ENSG00000221829, ENSG00000069275, ENSG00000162607, ENSG00000112039, ENSG00000111247, ENSG00000158169, ENSG00000154920, ENSG00000077152, ENSG00000152457, ENSG00000198924, ENSG00000051180, ENSG00000187790, ENSG00000115392, ENSG00000187741, ENSG00000140525, ENSG00000126215, ENSG00000144554, ENSG00000106399	1836	49	16792	3.5464	0.00917514	0.000418977	0.000415823
GOTERM_BP_DIRECT	GO:0000083~regulation of transcription involved in G1/S transition of mitotic cell cycle	12	0.516796	9.96947e-06	ENSG00000132646, ENSG00000228716, ENSG00000101868, ENSG00000171848, ENSG00000112029, ENSG00000176890, ENSG00000085840, ENSG00000105173, ENSG00000093009, ENSG00000170312, ENSG00000167513, ENSG00000094804	1836	23	16792	4.77181	0.047819	0.00213043	0.00211439
GOTERM_BP_DIRECT	GO:0034501~protein localization to kinetochore	8	0.344531	1.63769e-05	ENSG00000156970, ENSG00000040275, ENSG00000112742, ENSG00000137812, ENSG00000172167, ENSG00000198824, ENSG00000170312, ENSG00000178999	1836	10	16792	7.31678	0.0773386	0.00335385	0.0033286
GOTERM_BP_DIRECT	GO:0006644~phospholipid metabolic process	18	0.775194	3.76855e-05	ENSG00000138308, ENSG00000168907, ENSG00000176485, ENSG00000170890, ENSG00000175445, ENSG00000169174, ENSG00000133027, ENSG00000121316, ENSG00000188089, ENSG00000123739, ENSG00000136352, ENSG00000168970, ENSG00000141448, ENSG00000148123, ENSG00000102125, ENSG00000243708, ENSG00000100078, ENSG00000167525	1836	54	16792	3.04866	0.169085	0.00735499	0.00729962
GOTERM_BP_DIRECT	GO:0007018~microtubule-based movement	23	0.990525	3.89074e-05	ENSG00000163808, ENSG00000179532, ENSG00000137807, ENSG00000183914, ENSG00000118193, ENSG00000237649, ENSG00000136883, ENSG00000138778, ENSG00000112984, ENSG00000168280, ENSG00000066735, ENSG00000186185, ENSG00000187240, ENSG00000121621, ENSG00000138182, ENSG00000138160, ENSG00000107295, ENSG00000166813, ENSG00000142945, ENSG00000161800, ENSG00000079616, ENSG00000090889, ENSG00000186638	1836	81	16792	2.597	0.17406	0.00735499	0.00729962
GOTERM_BP_DIRECT	GO:0006302~double-strand break repair	20	0.861326	5.41702e-05	ENSG00000160957, ENSG00000095002, ENSG00000104313, ENSG00000139618, ENSG00000146670, ENSG00000171320, ENSG00000020922, ENSG00000154920, ENSG00000153147, ENSG00000143799, ENSG00000188486, ENSG00000051341, ENSG00000136492, ENSG00000168496, ENSG00000071539, ENSG00000163322, ENSG00000183765, ENSG00000012048, ENSG00000121211, ENSG00000105486	1836	66	16792	2.77151	0.233755	0.00986099	0.00978676
GOTERM_BP_DIRECT	GO:0007076~mitotic chromosome condensation	9	0.387597	6.35077e-05	ENSG00000136824, ENSG00000109805, ENSG00000137804, ENSG00000146670, ENSG00000010292, ENSG00000113810, ENSG00000121152, ENSG00000151503, ENSG00000155657	1836	15	16792	5.48758	0.268128	0.0111479	0.0110639
GOTERM_BP_DIRECT	GO:0048839~inner ear development	15	0.645995	6.66137e-05	ENSG00000245848, ENSG00000053918, ENSG00000136938, ENSG00000164619, ENSG00000111276, ENSG00000113140, ENSG00000111052, ENSG00000165730, ENSG00000198719, ENSG00000121742, ENSG00000164690, ENSG00000153291, ENSG00000162992, ENSG00000181449, ENSG00000221869	1836	41	16792	3.34609	0.279217	0.0112899	0.0112049
GOTERM_BP_DIRECT	GO:0000724~double-strand break repair via homologous recombination	21	0.904393	9.29127e-05	ENSG00000134758, ENSG00000164808, ENSG00000069275, ENSG00000197275, ENSG00000139618, ENSG00000160949, ENSG00000197299, ENSG00000146263, ENSG00000196584, ENSG00000111247, ENSG00000020922, ENSG00000051180, ENSG00000143799, ENSG00000085999, ENSG00000188486, ENSG00000051341, ENSG00000168496, ENSG00000125885, ENSG00000126215, ENSG00000012048, ENSG00000106399	1836	74	16792	2.59548	0.366622	0.0149629	0.0148503
GOTERM_BP_DIRECT	GO:0008283~cell proliferation	65	2.79931	9.43744e-05	ENSG00000173207, ENSG00000133027, ENSG00000171862, ENSG00000158402, ENSG00000276644, ENSG00000013810, ENSG00000138792, ENSG00000083642, ENSG00000261857, ENSG00000276043, ENSG00000142945, ENSG00000184304, ENSG00000165304, ENSG00000163808, ENSG00000198176, ENSG00000154277, ENSG00000156970, ENSG00000171791, ENSG00000129173, ENSG00000214827, ENSG00000117724, ENSG00000132780, ENSG00000135374, ENSG0000…	1836	366	16792	1.62428	0.371156	0.0149629	0.0148503
GOTERM_BP_DIRECT	GO:0007051~spindle organization	9	0.387597	0.000114842	ENSG00000138160, ENSG00000066279, ENSG00000087586, ENSG00000128944, ENSG00000088970, ENSG00000112742, ENSG00000076382, ENSG00000178999, ENSG00000127423	1836	16	16792	5.14461	0.431345	0.017639	0.0175063
GOTERM_BP_DIRECT	GO:1901796~regulation of signal transduction by p53 class mediator	29	1.24892	0.000138893	ENSG00000174371, ENSG00000163918, ENSG00000197299, ENSG00000049541, ENSG00000168395, ENSG00000175643, ENSG00000020922, ENSG00000172613, ENSG00000178999, ENSG00000204371, ENSG00000122779, ENSG00000163781, ENSG00000138376, ENSG00000136492, ENSG00000087586, ENSG00000149554, ENSG00000185513, ENSG00000012048, ENSG00000102054, ENSG00000133119, ENSG00000171792, ENSG00000111445, ENSG00000178966, ENSG0000…	1836	124	16792	2.13898	0.494753	0.0206867	0.0205309
GOTERM_BP_DIRECT	GO:0007131~reciprocal meiotic recombination	12	0.516796	0.000195016	ENSG00000051180, ENSG00000095002, ENSG00000100814, ENSG00000100206, ENSG00000197275, ENSG00000116062, ENSG00000196584, ENSG00000071539, ENSG00000126215, ENSG00000020922, ENSG00000120498, ENSG00000121211	1836	30	16792	3.65839	0.61657	0.0281913	0.0279791
GOTERM_BP_DIRECT	GO:0006298~mismatch repair	13	0.559862	0.000210178	ENSG00000174371, ENSG00000132646, ENSG00000255152, ENSG00000095002, ENSG00000077514, ENSG00000104889, ENSG00000132781, ENSG00000064933, ENSG00000062822, ENSG00000204410, ENSG00000116062, ENSG00000106399, ENSG00000105486	1836	35	16792	3.39707	0.644109	0.0295149	0.0292928
GOTERM_BP_DIRECT	GO:0006268~DNA unwinding involved in DNA replication	7	0.301464	0.000240159	ENSG00000051180, ENSG00000073111, ENSG00000137309, ENSG00000131747, ENSG00000076003, ENSG00000166508, ENSG00000104738	1836	10	16792	6.40218	0.692882	0.0327884	0.0325416
GOTERM_BP_DIRECT	GO:1900264~positive regulation of DNA-directed DNA polymerase activity	6	0.258398	0.000269263	ENSG00000163918, ENSG00000133119, ENSG00000049541, ENSG00000136982, ENSG00000111445, ENSG00000127586	1836	7	16792	7.8394	0.733826	0.0357683	0.035499
GOTERM_BP_DIRECT	GO:0042769~DNA damage response, detection of DNA damage	13	0.559862	0.000284175	ENSG00000149273, ENSG00000163918, ENSG00000133119, ENSG00000132646, ENSG00000077514, ENSG00000049541, ENSG00000162607, ENSG00000111445, ENSG00000062822, ENSG00000143799, ENSG00000125901, ENSG00000106399, ENSG00000143476	1836	36	16792	3.30271	0.752642	0.0367558	0.0364791
GOTERM_BP_DIRECT	GO:0051726~regulation of cell cycle	28	1.20586	0.000339289	ENSG00000068489, ENSG00000134057, ENSG00000007968, ENSG00000171862, ENSG00000158402, ENSG00000157456, ENSG00000175305, ENSG00000166851, ENSG00000120539, ENSG00000186787, ENSG00000105173, ENSG00000103479, ENSG00000127564, ENSG00000185513, ENSG00000101057, ENSG00000143476, ENSG00000183814, ENSG00000080839, ENSG00000134508, ENSG00000111206, ENSG00000117724, ENSG00000133134, ENSG00000162063, ENSG0000…	1836	124	16792	2.06522	0.811355	0.0425557	0.0422353
GOTERM_BP_DIRECT	GO:0036151~phosphatidylcholine acyl-chain remodeling	11	0.47373	0.000346333	ENSG00000121316, ENSG00000188089, ENSG00000123739, ENSG00000184381, ENSG00000168970, ENSG00000153395, ENSG00000168907, ENSG00000176485, ENSG00000170890, ENSG00000243708, ENSG00000100078	1836	27	16792	3.72614	0.817777	0.0425557	0.0422353
GOTERM_BP_DIRECT	GO:0032508~DNA duplex unwinding	14	0.602929	0.00060596	ENSG00000160957, ENSG00000112118, ENSG00000197275, ENSG00000197299, ENSG00000131153, ENSG00000020922, ENSG00000138346, ENSG00000140451, ENSG00000136492, ENSG00000101003, ENSG00000093009, ENSG00000013573, ENSG00000100297, ENSG00000147536	1836	44	16792	2.91008	0.949166	0.0688569	0.0683385
GOTERM_BP_DIRECT	GO:0006297~nucleotide-excision repair, DNA gap filling	10	0.430663	0.000616419	ENSG00000062822, ENSG00000163918, ENSG00000133119, ENSG00000132646, ENSG00000077514, ENSG00000049541, ENSG00000111445, ENSG00000177084, ENSG00000106399, ENSG00000105486	1836	24	16792	3.81082	0.951715	0.0688569	0.0683385
GOTERM_BP_DIRECT	GO:0007088~regulation of mitotic nuclear division	10	0.430663	0.000616419	ENSG00000117650, ENSG00000138182, ENSG00000112029, ENSG00000156509, ENSG00000124006, ENSG00000148773, ENSG00000136122, ENSG00000127564, ENSG00000158402, ENSG00000185513	1836	24	16792	3.81082	0.951715	0.0688569	0.0683385
GOTERM_BP_DIRECT	GO:0036152~phosphatidylethanolamine acyl-chain remodeling	10	0.430663	0.000616419	ENSG00000121316, ENSG00000188089, ENSG00000123739, ENSG00000184381, ENSG00000168970, ENSG00000168907, ENSG00000176485, ENSG00000170890, ENSG00000243708, ENSG00000100078	1836	24	16792	3.81082	0.951715	0.0688569	0.0683385
GOTERM_BP_DIRECT	GO:0000076~DNA replication checkpoint	6	0.258398	0.000653174	ENSG00000075131, ENSG00000093009, ENSG00000172613, ENSG00000138346, ENSG00000167513, ENSG00000094804	1836	8	16792	6.85948	0.9597	0.0713411	0.070804
GOTERM_BP_DIRECT	GO:0051310~metaphase plate congression	7	0.301464	0.000870285	ENSG00000101447, ENSG00000031691, ENSG00000080986, ENSG00000138778, ENSG00000142945, ENSG00000117724, ENSG00000079616	1836	12	16792	5.33515	0.986148	0.092988	0.092288
GOTERM_BP_DIRECT	GO:0006284~base-excision repair	12	0.516796	0.000889991	ENSG00000160957, ENSG00000076248, ENSG00000065057, ENSG00000137309, ENSG00000051341, ENSG00000168496, ENSG00000132781, ENSG00000138346, ENSG00000106399, ENSG00000140398, ENSG00000109674, ENSG00000105486	1836	35	16792	3.13576	0.987428	0.0930704	0.0923698
GOTERM_BP_DIRECT	GO:0006974~cellular response to DNA damage stimulus	39	1.67959	0.00102187	ENSG00000149273, ENSG00000221829, ENSG00000164808, ENSG00000197299, ENSG00000131747, ENSG00000148362, ENSG00000075131, ENSG00000020922, ENSG00000172613, ENSG00000077152, ENSG00000092470, ENSG00000163781, ENSG00000143799, ENSG00000138376, ENSG00000115392, ENSG00000120539, ENSG00000188486, ENSG00000121988, ENSG00000126215, ENSG00000125885, ENSG00000149554, ENSG00000013573, ENSG00000012048, ENSG0000…	1836	208	16792	1.71487	0.993429	0.104635	0.103847
GOTERM_BP_DIRECT	GO:0000278~mitotic cell cycle	13	0.559862	0.00106863	ENSG00000198176, ENSG00000138738, ENSG00000196584, ENSG00000138778, ENSG00000137843, ENSG00000117724, ENSG00000119397, ENSG00000203760, ENSG00000136159, ENSG00000186185, ENSG00000167325, ENSG00000118513, ENSG00000101224	1836	41	16792	2.89994	0.994779	0.107191	0.106384
GOTERM_BP_DIRECT	GO:0000132~establishment of mitotic spindle orientation	9	0.387597	0.00109984	ENSG00000164056, ENSG00000115163, ENSG00000104313, ENSG00000121957, ENSG00000040275, ENSG00000080986, ENSG00000136158, ENSG00000136861, ENSG00000070193	1836	21	16792	3.9197	0.995523	0.108115	0.107301
GOTERM_BP_DIRECT	GO:0007080~mitotic metaphase plate congression	12	0.516796	0.00148546	ENSG00000121621, ENSG00000134690, ENSG00000040275, ENSG00000118193, ENSG00000146670, ENSG00000237649, ENSG00000134222, ENSG00000138778, ENSG00000134057, ENSG00000142945, ENSG00000138180, ENSG00000079616	1836	37	16792	2.96626	0.999329	0.143157	0.142079
GOTERM_BP_DIRECT	GO:0045736~negative regulation of cyclin-dependent protein serine/threonine kinase activity	9	0.387597	0.00156421	ENSG00000245848, ENSG00000166851, ENSG00000123080, ENSG00000152804, ENSG00000196388, ENSG00000090447, ENSG00000168517, ENSG00000114166, ENSG00000111276	1836	22	16792	3.74153	0.999545	0.147848	0.146735
GOTERM_BP_DIRECT	GO:0042476~odontogenesis	10	0.430663	0.00163205	ENSG00000143867, ENSG00000165272, ENSG00000086159, ENSG00000066468, ENSG00000183337, ENSG00000240583, ENSG00000242252, ENSG00000168646, ENSG00000161798, ENSG00000125378	1836	27	16792	3.3874	0.999674	0.148546	0.147428
GOTERM_BP_DIRECT	GO:0031297~replication fork processing	10	0.430663	0.00163205	ENSG00000051180, ENSG00000069275, ENSG00000132646, ENSG00000187790, ENSG00000160949, ENSG00000197299, ENSG00000146263, ENSG00000121988, ENSG00000013573, ENSG00000154920	1836	27	16792	3.3874	0.999674	0.148546	0.147428
GOTERM_BP_DIRECT	GO:0010212~response to ionizing radiation	14	0.602929	0.00182378	ENSG00000104313, ENSG00000196584, ENSG00000157212, ENSG00000152457, ENSG00000167325, ENSG00000163781, ENSG00000085999, ENSG00000100206, ENSG00000088305, ENSG00000188486, ENSG00000126215, ENSG00000140534, ENSG00000163322, ENSG00000012048	1836	49	16792	2.61313	0.999873	0.162979	0.161753
GOTERM_BP_DIRECT	GO:0000079~regulation of cyclin-dependent protein serine/threonine kinase activity	12	0.516796	0.00237287	ENSG00000164045, ENSG00000162595, ENSG00000123080, ENSG00000100526, ENSG00000197299, ENSG00000145386, ENSG00000127564, ENSG00000171862, ENSG00000158402, ENSG00000111276, ENSG00000094804, ENSG00000175305	1836	39	16792	2.81414	0.999992	0.208261	0.206694
GOTERM_BP_DIRECT	GO:0000281~mitotic cytokinesis	10	0.430663	0.00285174	ENSG00000137807, ENSG00000115163, ENSG00000166851, ENSG00000011426, ENSG00000137804, ENSG00000151150, ENSG00000138180, ENSG00000112984, ENSG00000161800, ENSG00000090889	1836	29	16792	3.15378	0.999999	0.2459	0.244049
GOTERM_BP_DIRECT	GO:0030900~forebrain development	13	0.559862	0.00314523	ENSG00000132671, ENSG00000081479, ENSG00000109819, ENSG00000187240, ENSG00000136352, ENSG00000164690, ENSG00000122859, ENSG00000163394, ENSG00000185532, ENSG00000101412, ENSG00000164741, ENSG00000181449, ENSG00000123473	1836	46	16792	2.58473	1	0.266531	0.264525
GOTERM_BP_DIRECT	GO:0098656~anion transmembrane transport	10	0.430663	0.00368482	ENSG00000050438, ENSG00000144290, ENSG00000080493, ENSG00000171492, ENSG00000188687, ENSG00000108846, ENSG00000086159, ENSG00000023839, ENSG00000006071, ENSG00000125257	1836	30	16792	3.04866	1	0.295573	0.293348
GOTERM_BP_DIRECT	GO:0007052~mitotic spindle organization	10	0.430663	0.00368482	ENSG00000075702, ENSG00000152253, ENSG00000066629, ENSG00000138160, ENSG00000121957, ENSG00000080986, ENSG00000134057, ENSG00000087586, ENSG00000112742, ENSG00000123473	1836	30	16792	3.04866	1	0.295573	0.293348
GOTERM_BP_DIRECT	GO:0072711~cellular response to hydroxyurea	5	0.215332	0.00378862	ENSG00000051180, ENSG00000164808, ENSG00000197299, ENSG00000111602, ENSG00000013573	1836	7	16792	6.53284	1	0.295573	0.293348
GOTERM_BP_DIRECT	GO:0051988~regulation of attachment of spindle microtubules to kinetochore	5	0.215332	0.00378862	ENSG00000117650, ENSG00000114346, ENSG00000128944, ENSG00000161800, ENSG00000076382	1836	7	16792	6.53284	1	0.295573	0.293348
GOTERM_BP_DIRECT	GO:0060449~bud elongation involved in lung branching	5	0.215332	0.00378862	ENSG00000164056, ENSG00000066468, ENSG00000136158, ENSG00000070193, ENSG00000125378	1836	7	16792	6.53284	1	0.295573	0.293348
GOTERM_BP_DIRECT	GO:0046686~response to cadmium ion	9	0.387597	0.00392626	ENSG00000113140, ENSG00000106268, ENSG00000132646, ENSG00000164362, ENSG00000121691, ENSG00000168393, ENSG00000170312, ENSG00000166347, ENSG00000111276	1836	25	16792	3.29255	1	0.301524	0.299254
GOTERM_BP_DIRECT	GO:0007405~neuroblast proliferation	7	0.301464	0.00513079	ENSG00000139352, ENSG00000066629, ENSG00000164161, ENSG00000164690, ENSG00000123307, ENSG00000117407, ENSG00000161800	1836	16	16792	4.00136	1	0.37948	0.376623
GOTERM_BP_DIRECT	GO:0071897~DNA biosynthetic process	9	0.387597	0.00513638	ENSG00000183814, ENSG00000256525, ENSG00000176890, ENSG00000051341, ENSG00000164362, ENSG00000117724, ENSG00000167900, ENSG00000014138, ENSG00000105486	1836	26	16792	3.16591	1	0.37948	0.376623
GOTERM_BP_DIRECT	GO:0006296~nucleotide-excision repair, DNA incision, 5'-to lesion	11	0.47373	0.00517297	ENSG00000062822, ENSG00000163918, ENSG00000133119, ENSG00000132646, ENSG00000143799, ENSG00000077514, ENSG00000131778, ENSG00000065057, ENSG00000049541, ENSG00000111445, ENSG00000106399	1836	37	16792	2.71907	1	0.37948	0.376623
GOTERM_BP_DIRECT	GO:0042493~response to drug	49	2.11025	0.00566932	ENSG00000133027, ENSG00000171862, ENSG00000135446, ENSG00000111276, ENSG00000100307, ENSG00000157193, ENSG00000101439, ENSG00000006071, ENSG00000162992, ENSG00000108984, ENSG00000108578, ENSG00000171791, ENSG00000117724, ENSG00000064933, ENSG00000051180, ENSG00000187486, ENSG00000141448, ENSG00000121691, ENSG00000164104, ENSG00000125257, ENSG00000105894, ENSG00000108602, ENSG00000144381, ENSG0000…	1836	304	16792	1.47419	1	0.409775	0.40669
GOTERM_BP_DIRECT	GO:0006977~DNA damage response, signal transduction by p53 class mediator resulting in cell cycle arrest	15	0.645995	0.00614423	ENSG00000075218, ENSG00000198176, ENSG00000132646, ENSG00000181163, ENSG00000134057, ENSG00000118495, ENSG00000170312, ENSG00000158402, ENSG00000111276, ENSG00000151849, ENSG00000101412, ENSG00000087586, ENSG00000103479, ENSG00000183765, ENSG00000123374	1836	62	16792	2.21273	1	0.437665	0.43437
GOTERM_BP_DIRECT	GO:0050680~negative regulation of epithelial cell proliferation	14	0.602929	0.00637198	ENSG00000105894, ENSG00000130988, ENSG00000068885, ENSG00000066468, ENSG00000069702, ENSG00000105707, ENSG00000132541, ENSG00000170477, ENSG00000171862, ENSG00000169083, ENSG00000138002, ENSG00000147257, ENSG00000181449, ENSG00000125378	1836	56	16792	2.28649	1	0.447404	0.444036
GOTERM_BP_DIRECT	GO:0043129~surfactant homeostasis	5	0.215332	0.00692408	ENSG00000131400, ENSG00000069122, ENSG00000153395, ENSG00000103811, ENSG00000133661	1836	8	16792	5.71623	1	0.472664	0.469106
GOTERM_BP_DIRECT	GO:0003073~regulation of systemic arterial blood pressure	5	0.215332	0.00692408	ENSG00000188687, ENSG00000153904, ENSG00000133110, ENSG00000104490, ENSG00000169083	1836	8	16792	5.71623	1	0.472664	0.469106
GOTERM_BP_DIRECT	GO:0021537~telencephalon development	7	0.301464	0.00720578	ENSG00000154146, ENSG00000166148, ENSG00000110436, ENSG00000114315, ENSG00000183023, ENSG00000125378, ENSG00000108773	1836	17	16792	3.76599	1	0.485156	0.481504
GOTERM_BP_DIRECT	GO:0044267~cellular protein metabolic process	23	0.990525	0.00846859	ENSG00000131400, ENSG00000090382, ENSG00000099769, ENSG00000109205, ENSG00000197153, ENSG00000103811, ENSG00000133661, ENSG00000157765, ENSG00000274267, ENSG00000229415, ENSG00000203811, ENSG00000115461, ENSG00000101439, ENSG00000168484, ENSG00000141448, ENSG00000180902, ENSG00000185303, ENSG00000167779, ENSG00000122852, ENSG00000012223, ENSG00000273983, ENSG00000168878, ENSG00000197061	1836	118	16792	1.78269	1	0.562474	0.55824
GOTERM_BP_DIRECT	GO:0007605~sensory perception of sound	25	1.07666	0.009252	ENSG00000111913, ENSG00000136158, ENSG00000060718, ENSG00000116127, ENSG00000188162, ENSG00000111276, ENSG00000112320, ENSG00000174804, ENSG00000121742, ENSG00000204311, ENSG00000144749, ENSG00000103316, ENSG00000091536, ENSG00000104313, ENSG00000053918, ENSG00000095777, ENSG00000103888, ENSG00000139219, ENSG00000105929, ENSG00000204248, ENSG00000160183, ENSG00000184058, ENSG00000166402, ENSG0000…	1836	133	16792	1.71917	1	0.591858	0.587402
GOTERM_BP_DIRECT	GO:0070986~left/right axis specification	6	0.258398	0.00939265	ENSG00000164442, ENSG00000138002, ENSG00000198719, ENSG00000135541, ENSG00000128602, ENSG00000138587	1836	13	16792	4.22122	1	0.591858	0.587402
GOTERM_BP_DIRECT	GO:0009992~cellular water homeostasis	6	0.258398	0.00939265	ENSG00000165272, ENSG00000086159, ENSG00000171885, ENSG00000165269, ENSG00000240583, ENSG00000161798	1836	13	16792	4.22122	1	0.591858	0.587402
GOTERM_BP_DIRECT	GO:0015793~glycerol transport	6	0.258398	0.00939265	ENSG00000165272, ENSG00000086159, ENSG00000171885, ENSG00000165269, ENSG00000240583, ENSG00000161798	1836	13	16792	4.22122	1	0.591858	0.587402
GOTERM_BP_DIRECT	GO:0036148~phosphatidylglycerol acyl-chain remodeling	7	0.301464	0.00982483	ENSG00000123739, ENSG00000168970, ENSG00000153395, ENSG00000168907, ENSG00000170890, ENSG00000243708, ENSG00000100078	1836	18	16792	3.55677	1	0.596161	0.591673
GOTERM_BP_DIRECT	GO:0036150~phosphatidylserine acyl-chain remodeling	7	0.301464	0.00982483	ENSG00000188089, ENSG00000123739, ENSG00000168970, ENSG00000168907, ENSG00000176485, ENSG00000170890, ENSG00000243708	1836	18	16792	3.55677	1	0.596161	0.591673
GOTERM_BP_DIRECT	GO:0001556~oocyte maturation	7	0.301464	0.00982483	ENSG00000100206, ENSG00000139618, ENSG00000112029, ENSG00000101104, ENSG00000071539, ENSG00000134057, ENSG00000101224	1836	18	16792	3.55677	1	0.596161	0.591673
GOTERM_BP_DIRECT	GO:0097421~liver regeneration	9	0.387597	0.0104953	ENSG00000132646, ENSG00000144713, ENSG00000130988, ENSG00000176890, ENSG00000138326, ENSG00000010704, ENSG00000105193, ENSG00000108298, ENSG00000087586	1836	29	16792	2.8384	1	0.622212	0.617528
GOTERM_BP_DIRECT	GO:0000727~double-strand break repair via break-induced replication	4	0.172265	0.0109909	ENSG00000131153, ENSG00000093009, ENSG00000097046, ENSG00000147536	1836	5	16792	7.31678	1	0.622212	0.617528
GOTERM_BP_DIRECT	GO:0010032~meiotic chromosome condensation	4	0.172265	0.0109909	ENSG00000136824, ENSG00000010292, ENSG00000113810, ENSG00000151503	1836	5	16792	7.31678	1	0.622212	0.617528
GOTERM_BP_DIRECT	GO:0045910~negative regulation of DNA recombination	4	0.172265	0.0109909	ENSG00000095002, ENSG00000197299, ENSG00000116062, ENSG00000121988	1836	5	16792	7.31678	1	0.622212	0.617528
GOTERM_BP_DIRECT	GO:0006664~glycolipid metabolic process	4	0.172265	0.0109909	ENSG00000178202, ENSG00000134901, ENSG00000136840, ENSG00000064225	1836	5	16792	7.31678	1	0.622212	0.617528
GOTERM_BP_DIRECT	GO:0006641~triglyceride metabolic process	10	0.430663	0.0110354	ENSG00000130203, ENSG00000091583, ENSG00000130208, ENSG00000130649, ENSG00000175445, ENSG00000169174, ENSG00000121691, ENSG00000182333, ENSG00000184730, ENSG00000198814	1836	35	16792	2.61313	1	0.622212	0.617528
GOTERM_BP_DIRECT	GO:1904668~positive regulation of ubiquitin protein ligase activity	5	0.215332	0.0113935	ENSG00000117399, ENSG00000175063, ENSG00000166851, ENSG00000108106, ENSG00000171862	1836	9	16792	5.08109	1	0.622212	0.617528
GOTERM_BP_DIRECT	GO:0090197~positive regulation of chemokine secretion	5	0.215332	0.0113935	ENSG00000134216, ENSG00000137033, ENSG00000106804, ENSG00000179593, ENSG00000175445	1836	9	16792	5.08109	1	0.622212	0.617528
GOTERM_BP_DIRECT	GO:0000733~DNA strand renaturation	5	0.215332	0.0113935	ENSG00000160957, ENSG00000085999, ENSG00000197299, ENSG00000121988, ENSG00000102038	1836	9	16792	5.08109	1	0.622212	0.617528
GOTERM_BP_DIRECT	GO:0045880~positive regulation of smoothened signaling pathway	8	0.344531	0.011918	ENSG00000138002, ENSG00000187240, ENSG00000164690, ENSG00000068885, ENSG00000102678, ENSG00000166813, ENSG00000147257, ENSG00000128602	1836	24	16792	3.04866	1	0.636706	0.631913
GOTERM_BP_DIRECT	GO:0007126~meiotic nuclear division	8	0.344531	0.011918	ENSG00000051180, ENSG00000085999, ENSG00000100206, ENSG00000196584, ENSG00000126216, ENSG00000176635, ENSG00000148773, ENSG00000123374	1836	24	16792	3.04866	1	0.636706	0.631913
GOTERM_BP_DIRECT	GO:0000077~DNA damage checkpoint	9	0.387597	0.0129719	ENSG00000188486, ENSG00000136492, ENSG00000101412, ENSG00000171792, ENSG00000092853, ENSG00000149554, ENSG00000091436, ENSG00000183765, ENSG00000172613	1836	30	16792	2.74379	1	0.661539	0.656559
GOTERM_BP_DIRECT	GO:0000028~ribosomal small subunit assembly	7	0.301464	0.0130558	ENSG00000168028, ENSG00000233927, ENSG00000124614, ENSG00000083845, ENSG00000115268, ENSG00000182841, ENSG00000177954	1836	19	16792	3.36957	1	0.661539	0.656559
GOTERM_BP_DIRECT	GO:0042276~error-prone translesion synthesis	7	0.301464	0.0130558	ENSG00000163918, ENSG00000133119, ENSG00000132646, ENSG00000100479, ENSG00000049541, ENSG00000111445, ENSG00000106399	1836	19	16792	3.36957	1	0.661539	0.656559
GOTERM_BP_DIRECT	GO:0009083~branched-chain amino acid catabolic process	7	0.301464	0.0130558	ENSG00000106049, ENSG00000083123, ENSG00000119711, ENSG00000078070, ENSG00000128928, ENSG00000196177, ENSG00000105552	1836	19	16792	3.36957	1	0.661539	0.656559
GOTERM_BP_DIRECT	GO:0045926~negative regulation of growth	7	0.301464	0.0130558	ENSG00000115461, ENSG00000125148, ENSG00000168395, ENSG00000147257, ENSG00000179593, ENSG00000198417, ENSG00000169715	1836	19	16792	3.36957	1	0.661539	0.656559
GOTERM_BP_DIRECT	GO:0019985~translesion synthesis	10	0.430663	0.0133217	ENSG00000062822, ENSG00000163918, ENSG00000133119, ENSG00000132646, ENSG00000077514, ENSG00000049541, ENSG00000259316, ENSG00000166803, ENSG00000111445, ENSG00000106399, ENSG00000143476	1836	36	16792	2.54055	1	0.668126	0.663096
GOTERM_BP_DIRECT	GO:0006461~protein complex assembly	22	0.947459	0.0137673	ENSG00000153132, ENSG00000137309, ENSG00000112312, ENSG00000114315, ENSG00000134057, ENSG00000171960, ENSG00000158169, ENSG00000109819, ENSG00000170312, ENSG00000132970, ENSG00000159259, ENSG00000110031, ENSG00000111052, ENSG00000187741, ENSG00000107282, ENSG00000167670, ENSG00000214063, ENSG00000010704, ENSG00000184445, ENSG00000090447, ENSG00000123472, ENSG00000160654	1836	116	16792	1.73458	1	0.683496	0.678351
GOTERM_BP_DIRECT	GO:0002181~cytoplasmic translation	8	0.344531	0.0150259	ENSG00000137818, ENSG00000116251, ENSG00000161970, ENSG00000241343, ENSG00000089157, ENSG00000177600, ENSG00000162244, ENSG00000071082	1836	25	16792	2.92671	1	0.738523	0.732964
GOTERM_BP_DIRECT	GO:0030324~lung development	16	0.689061	0.0163941	ENSG00000105894, ENSG00000245848, ENSG00000154099, ENSG00000111602, ENSG00000105649, ENSG00000114315, ENSG00000066468, ENSG00000138207, ENSG00000205002, ENSG00000132541, ENSG00000134323, ENSG00000113140, ENSG00000188064, ENSG00000136352, ENSG00000164690, ENSG00000147257	1836	76	16792	1.92547	1	0.797792	0.791786
GOTERM_BP_DIRECT	GO:0048545~response to steroid hormone	7	0.301464	0.0169626	ENSG00000102054, ENSG00000104267, ENSG00000137819, ENSG00000023839, ENSG00000160781, ENSG00000164104, ENSG00000157005	1836	20	16792	3.20109	1	0.812906	0.806787
GOTERM_BP_DIRECT	GO:0046785~microtubule polymerization	5	0.215332	0.0173663	ENSG00000129682, ENSG00000112029, ENSG00000151849, ENSG00000159713, ENSG00000111199	1836	10	16792	4.57298	1	0.812906	0.806787
GOTERM_BP_DIRECT	GO:0007019~microtubule depolymerization	5	0.215332	0.0173663	ENSG00000186185, ENSG00000121621, ENSG00000118193, ENSG00000142945, ENSG00000186638	1836	10	16792	4.57298	1	0.812906	0.806787
GOTERM_BP_DIRECT	GO:0048853~forebrain morphogenesis	5	0.215332	0.0173663	ENSG00000187122, ENSG00000152804, ENSG00000128602, ENSG00000171862, ENSG00000163666	1836	10	16792	4.57298	1	0.812906	0.806787
GOTERM_BP_DIRECT	GO:0006198~cAMP catabolic process	6	0.258398	0.0182083	ENSG00000115252, ENSG00000152270, ENSG00000171408, ENSG00000113448, ENSG00000184588, ENSG00000113231	1836	15	16792	3.65839	1	0.83639	0.830094
GOTERM_BP_DIRECT	GO:0007095~mitotic G2 DNA damage checkpoint	6	0.258398	0.0182083	ENSG00000163781, ENSG00000197299, ENSG00000140525, ENSG00000020922, ENSG00000145386, ENSG00000170312	1836	15	16792	3.65839	1	0.83639	0.830094
GOTERM_BP_DIRECT	GO:0001657~ureteric bud development	10	0.430663	0.0189186	ENSG00000168743, ENSG00000164056, ENSG00000143867, ENSG00000164619, ENSG00000066468, ENSG00000054598, ENSG00000121691, ENSG00000145147, ENSG00000125378, ENSG00000120693	1836	38	16792	2.40683	1	0.850365	0.843963
GOTERM_BP_DIRECT	GO:0033683~nucleotide-excision repair, DNA incision	10	0.430663	0.0189186	ENSG00000062822, ENSG00000163918, ENSG00000133119, ENSG00000132646, ENSG00000143799, ENSG00000077514, ENSG00000131778, ENSG00000049541, ENSG00000111445, ENSG00000106399	1836	38	16792	2.40683	1	0.850365	0.843963
GOTERM_BP_DIRECT	GO:0042632~cholesterol homeostasis	14	0.602929	0.01952	ENSG00000130203, ENSG00000144063, ENSG00000007944, ENSG00000175445, ENSG00000169174, ENSG00000120915, ENSG00000116127, ENSG00000073060, ENSG00000025434, ENSG00000204444, ENSG00000005187, ENSG00000204740, ENSG00000109084, ENSG00000162337	1836	64	16792	2.00068	1	0.850365	0.843963
GOTERM_BP_DIRECT	GO:0007049~cell cycle	35	1.50732	0.019689	ENSG00000073111, ENSG00000171320, ENSG00000075131, ENSG00000007968, ENSG00000168393, ENSG00000173404, ENSG00000173207, ENSG00000159259, ENSG00000116741, ENSG00000178999, ENSG00000117399, ENSG00000100526, ENSG00000186787, ENSG00000276043, ENSG00000087586, ENSG00000103479, ENSG00000127586, ENSG00000012048, ENSG00000123485, ENSG00000085382, ENSG00000183814, ENSG00000080839, ENSG00000134508, ENSG0000…	1836	217	16792	1.47516	1	0.850365	0.843963
GOTERM_BP_DIRECT	GO:0016569~covalent chromatin modification	21	0.904393	0.0200908	ENSG00000080839, ENSG00000163935, ENSG00000108604, ENSG00000071794, ENSG00000198157, ENSG00000099954, ENSG00000099991, ENSG00000153147, ENSG00000138336, ENSG00000143401, ENSG00000119403, ENSG00000100307, ENSG00000083544, ENSG00000082014, ENSG00000125798, ENSG00000102038, ENSG00000103479, ENSG00000163322, ENSG00000105011, ENSG00000185513, ENSG00000124795	1836	113	16792	1.69969	1	0.850365	0.843963
GOTERM_BP_DIRECT	GO:0007098~centrosome cycle	4	0.172265	0.0202043	ENSG00000153140, ENSG00000181163, ENSG00000170312, ENSG00000012048	1836	6	16792	6.09731	1	0.850365	0.843963
GOTERM_BP_DIRECT	GO:0048478~replication fork protection	4	0.172265	0.0202043	ENSG00000139618, ENSG00000197299, ENSG00000121988, ENSG00000075131	1836	6	16792	6.09731	1	0.850365	0.843963
GOTERM_BP_DIRECT	GO:0002320~lymphoid progenitor cell differentiation	4	0.172265	0.0202043	ENSG00000157404, ENSG00000164690, ENSG00000171791, ENSG00000125378	1836	6	16792	6.09731	1	0.850365	0.843963
GOTERM_BP_DIRECT	GO:0031536~positive regulation of exit from mitosis	4	0.172265	0.0202043	ENSG00000175063, ENSG00000146670, ENSG00000089685, ENSG00000215021	1836	6	16792	6.09731	1	0.850365	0.843963
GOTERM_BP_DIRECT	GO:0006629~lipid metabolic process	27	1.16279	0.0202427	ENSG00000130653, ENSG00000104763, ENSG00000081479, ENSG00000175445, ENSG00000116127, ENSG00000130055, ENSG00000133027, ENSG00000110583, ENSG00000006534, ENSG00000144645, ENSG00000137561, ENSG00000184381, ENSG00000157193, ENSG00000120437, ENSG00000102886, ENSG00000155093, ENSG00000135218, ENSG00000184925, ENSG00000111666, ENSG00000130208, ENSG00000112972, ENSG00000005471, ENSG00000165175, ENSG0000…	1836	157	16792	1.57287	1	0.850365	0.843963
GOTERM_BP_DIRECT	GO:0032147~activation of protein kinase activity	11	0.47373	0.0212202	ENSG00000137818, ENSG00000150594, ENSG00000129682, ENSG00000161692, ENSG00000118193, ENSG00000088325, ENSG00000092853, ENSG00000114346, ENSG00000162999, ENSG00000167191, ENSG00000018280	1836	45	16792	2.23568	1	0.883874	0.87722
GOTERM_BP_DIRECT	GO:0001656~metanephros development	8	0.344531	0.0228895	ENSG00000164056, ENSG00000104313, ENSG00000115738, ENSG00000164690, ENSG00000171791, ENSG00000103811, ENSG00000070193, ENSG00000177508	1836	27	16792	2.70992	1	0.939593	0.93252
GOTERM_BP_DIRECT	GO:0051297~centrosome organization	9	0.387597	0.0229402	ENSG00000213397, ENSG00000166851, ENSG00000188175, ENSG00000196584, ENSG00000259316, ENSG00000166803, ENSG00000136861, ENSG00000131351, ENSG00000080947, ENSG00000249115	1836	33	16792	2.49436	1	0.939593	0.93252
GOTERM_BP_DIRECT	GO:0007099~centriole replication	6	0.258398	0.0241526	ENSG00000075702, ENSG00000151849, ENSG00000136861, ENSG00000123374, ENSG00000142731, ENSG00000156876	1836	16	16792	3.42974	1	0.949681	0.942532
GOTERM_BP_DIRECT	GO:0036149~phosphatidylinositol acyl-chain remodeling	6	0.258398	0.0241526	ENSG00000121316, ENSG00000188089, ENSG00000123739, ENSG00000168907, ENSG00000176485, ENSG00000170890	1836	16	16792	3.42974	1	0.949681	0.942532
GOTERM_BP_DIRECT	GO:0006275~regulation of DNA replication	6	0.258398	0.0241526	ENSG00000069275, ENSG00000132646, ENSG00000171320, ENSG00000136982, ENSG00000204371, ENSG00000115355	1836	16	16792	3.42974	1	0.949681	0.942532
GOTERM_BP_DIRECT	GO:0042274~ribosomal small subunit biogenesis	6	0.258398	0.0241526	ENSG00000233927, ENSG00000137154, ENSG00000138326, ENSG00000105193, ENSG00000115268, ENSG00000171863	1836	16	16792	3.42974	1	0.949681	0.942532
GOTERM_BP_DIRECT	GO:0050995~negative regulation of lipid catabolic process	6	0.258398	0.0241526	ENSG00000150594, ENSG00000152270, ENSG00000130208, ENSG00000182782, ENSG00000269955, ENSG00000164898	1836	16	16792	3.42974	1	0.949681	0.942532
GOTERM_BP_DIRECT	GO:0010595~positive regulation of endothelial cell migration	11	0.47373	0.024542	ENSG00000113140, ENSG00000112293, ENSG00000213015, ENSG00000168874, ENSG00000154229, ENSG00000184304, ENSG00000073060, ENSG00000099250, ENSG00000037280, ENSG00000125378, ENSG00000241186	1836	46	16792	2.18708	1	0.957334	0.950127
GOTERM_BP_DIRECT	GO:0010867~positive regulation of triglyceride biosynthetic process	5	0.215332	0.0249678	ENSG00000214456, ENSG00000112293, ENSG00000130988, ENSG00000073060, ENSG00000025434	1836	11	16792	4.15726	1	0.966274	0.959
GOTERM_BP_DIRECT	GO:0008152~metabolic process	28	1.20586	0.0260048	ENSG00000213366, ENSG00000066583, ENSG00000153395, ENSG00000168907, ENSG00000111058, ENSG00000157399, ENSG00000132199, ENSG00000131069, ENSG00000198848, ENSG00000083123, ENSG00000226124, ENSG00000005187, ENSG00000123983, ENSG00000167969, ENSG00000102125, ENSG00000105552, ENSG00000090382, ENSG00000120915, ENSG00000134201, ENSG00000117643, ENSG00000154930, ENSG00000168765, ENSG00000170899, ENSG0000…	1836	168	16792	1.52433	1	0.998542	0.991025
GOTERM_BP_DIRECT	GO:0030336~negative regulation of cell migration	18	0.775194	0.0276171	ENSG00000105894, ENSG00000107104, ENSG00000101040, ENSG00000171791, ENSG00000242498, ENSG00000187391, ENSG00000171862, ENSG00000173611, ENSG00000174348, ENSG00000276644, ENSG00000164442, ENSG00000115461, ENSG00000136352, ENSG00000164690, ENSG00000010361, ENSG00000179593, ENSG00000145147, ENSG00000164741	1836	95	16792	1.73292	1	1	0.992674
GOTERM_BP_DIRECT	GO:0010628~positive regulation of gene expression	40	1.72265	0.0281965	ENSG00000149273, ENSG00000160867, ENSG00000115738, ENSG00000151150, ENSG00000103811, ENSG00000136158, ENSG00000170312, ENSG00000018280, ENSG00000169083, ENSG00000111199, ENSG00000137462, ENSG00000078081, ENSG00000136352, ENSG00000089248, ENSG00000010704, ENSG00000101412, ENSG00000012048, ENSG00000107014, ENSG00000106541, ENSG00000157404, ENSG00000183856, ENSG00000213015, ENSG00000131477, ENSG0000…	1836	262	16792	1.39633	1	1	0.992674
GOTERM_BP_DIRECT	GO:0060428~lung epithelium development	4	0.172265	0.032516	ENSG00000188064, ENSG00000164690, ENSG00000070193, ENSG00000129654	1836	7	16792	5.22627	1	1	0.992674
GOTERM_BP_DIRECT	GO:0006029~proteoglycan metabolic process	4	0.172265	0.032516	ENSG00000173083, ENSG00000136110, ENSG00000060718, ENSG00000139219	1836	7	16792	5.22627	1	1	0.992674
GOTERM_BP_DIRECT	GO:0044539~long-chain fatty acid import	4	0.172265	0.032516	ENSG00000134548, ENSG00000135218, ENSG00000140284, ENSG00000123983	1836	7	16792	5.22627	1	1	0.992674
GOTERM_BP_DIRECT	GO:0042148~strand invasion	4	0.172265	0.032516	ENSG00000051180, ENSG00000100206, ENSG00000196584, ENSG00000126215	1836	7	16792	5.22627	1	1	0.992674
GOTERM_BP_DIRECT	GO:0034508~centromere complex assembly	3	0.129199	0.0332017	ENSG00000102384, ENSG00000166582, ENSG00000166451	1836	3	16792	9.14597	1	1	0.992674
GOTERM_BP_DIRECT	GO:0051383~kinetochore organization	3	0.129199	0.0332017	ENSG00000136824, ENSG00000153044, ENSG00000113810	1836	3	16792	9.14597	1	1	0.992674
GOTERM_BP_DIRECT	GO:0006272~leading strand elongation	3	0.129199	0.0332017	ENSG00000132646, ENSG00000101868, ENSG00000177084	1836	3	16792	9.14597	1	1	0.992674
GOTERM_BP_DIRECT	GO:0033262~regulation of nuclear cell cycle DNA replication	3	0.129199	0.0332017	ENSG00000276644, ENSG00000075131, ENSG00000167513	1836	3	16792	9.14597	1	1	0.992674
GOTERM_BP_DIRECT	GO:0031344~regulation of cell projection organization	3	0.129199	0.0332017	ENSG00000173947, ENSG00000187764, ENSG00000136541	1836	3	16792	9.14597	1	1	0.992674
GOTERM_BP_DIRECT	GO:0016447~somatic recombination of immunoglobulin gene segments	3	0.129199	0.0332017	ENSG00000095002, ENSG00000076248, ENSG00000116062	1836	3	16792	9.14597	1	1	0.992674
GOTERM_BP_DIRECT	GO:0051439~regulation of ubiquitin-protein ligase activity involved in mitotic cell cycle	7	0.301464	0.0332876	ENSG00000117399, ENSG00000175063, ENSG00000166851, ENSG00000112029, ENSG00000134057, ENSG00000170312, ENSG00000123374	1836	23	16792	2.78356	1	1	0.992674
GOTERM_BP_DIRECT	GO:0006310~DNA recombination	16	0.689061	0.0342044	ENSG00000160957, ENSG00000174371, ENSG00000197299, ENSG00000131470, ENSG00000168152, ENSG00000157212, ENSG00000020922, ENSG00000051180, ENSG00000140451, ENSG00000085999, ENSG00000278023, ENSG00000126215, ENSG00000107672, ENSG00000012048, ENSG00000106399, ENSG00000105486	1836	83	16792	1.76308	1	1	0.992674
GOTERM_BP_DIRECT	GO:0016525~negative regulation of angiogenesis	13	0.559862	0.0342703	ENSG00000105894, ENSG00000091583, ENSG00000214548, ENSG00000170381, ENSG00000152270, ENSG00000196189, ENSG00000135298, ENSG00000132386, ENSG00000113140, ENSG00000113296, ENSG00000136110, ENSG00000152804, ENSG00000054598	1836	62	16792	1.9177	1	1	0.992674
GOTERM_BP_DIRECT	GO:2000505~regulation of energy homeostasis	5	0.215332	0.0342795	ENSG00000135218, ENSG00000198719, ENSG00000009950, ENSG00000082556, ENSG00000115687	1836	12	16792	3.81082	1	1	0.992674
GOTERM_BP_DIRECT	GO:0030195~negative regulation of blood coagulation	5	0.215332	0.0342795	ENSG00000115718, ENSG00000130203, ENSG00000091583, ENSG00000178726, ENSG00000127324	1836	12	16792	3.81082	1	1	0.992674
GOTERM_BP_DIRECT	GO:0051382~kinetochore assembly	5	0.215332	0.0342795	ENSG00000115163, ENSG00000153044, ENSG00000138778, ENSG00000117724, ENSG00000203760	1836	12	16792	3.81082	1	1	0.992674
GOTERM_BP_DIRECT	GO:0001833~inner cell mass cell proliferation	5	0.215332	0.0342795	ENSG00000139618, ENSG00000146918, ENSG00000149554, ENSG00000101003, ENSG00000147536	1836	12	16792	3.81082	1	1	0.992674
GOTERM_BP_DIRECT	GO:0009268~response to pH	5	0.215332	0.0342795	ENSG00000104267, ENSG00000137561, ENSG00000110881, ENSG00000121361, ENSG00000006071	1836	12	16792	3.81082	1	1	0.992674
GOTERM_BP_DIRECT	GO:0006069~ethanol oxidation	5	0.215332	0.0342795	ENSG00000248144, ENSG00000172955, ENSG00000165092, ENSG00000131069, ENSG00000154930	1836	12	16792	3.81082	1	1	0.992674
GOTERM_BP_DIRECT	GO:0007224~smoothened signaling pathway	14	0.602929	0.0345495	ENSG00000103351, ENSG00000068885, ENSG00000114315, ENSG00000169071, ENSG00000123607, ENSG00000138002, ENSG00000164161, ENSG00000164690, ENSG00000151849, ENSG00000128602, ENSG00000160226, ENSG00000123473, ENSG00000125378, ENSG00000108641	1836	69	16792	1.8557	1	1	0.992674
GOTERM_BP_DIRECT	GO:0045471~response to ethanol	19	0.81826	0.0352194	ENSG00000198034, ENSG00000176890, ENSG00000138207, ENSG00000198755, ENSG00000137563, ENSG00000170312, ENSG00000171862, ENSG00000133027, ENSG00000242252, ENSG00000204371, ENSG00000135312, ENSG00000113140, ENSG00000172955, ENSG00000082556, ENSG00000130649, ENSG00000142319, ENSG00000121691, ENSG00000164879, ENSG00000147437	1836	105	16792	1.65498	1	1	0.992674
GOTERM_BP_DIRECT	GO:0090307~mitotic spindle assembly	9	0.387597	0.0373437	ENSG00000204899, ENSG00000117650, ENSG00000138160, ENSG00000088325, ENSG00000237649, ENSG00000126216, ENSG00000089685, ENSG00000183765, ENSG00000101057	1836	36	16792	2.28649	1	1	0.992674
GOTERM_BP_DIRECT	GO:0030177~positive regulation of Wnt signaling pathway	9	0.387597	0.0373437	ENSG00000107104, ENSG00000174804, ENSG00000137462, ENSG00000035499, ENSG00000164690, ENSG00000164362, ENSG00000152804, ENSG00000066468, ENSG00000133067	1836	36	16792	2.28649	1	1	0.992674
GOTERM_BP_DIRECT	GO:0006749~glutathione metabolic process	12	0.516796	0.0377897	ENSG00000213366, ENSG00000168765, ENSG00000170899, ENSG00000112294, ENSG00000198157, ENSG00000099998, ENSG00000149435, ENSG00000169583, ENSG00000065621, ENSG00000133433, ENSG00000134201, ENSG00000132763	1836	56	16792	1.95985	1	1	0.992674
GOTERM_BP_DIRECT	GO:0007005~mitochondrion organization	15	0.645995	0.0380866	ENSG00000221829, ENSG00000245848, ENSG00000188906, ENSG00000105649, ENSG00000109819, ENSG00000143919, ENSG00000114120, ENSG00000165672, ENSG00000143799, ENSG00000256525, ENSG00000126858, ENSG00000164362, ENSG00000125459, ENSG00000146410, ENSG00000215021	1836	77	16792	1.78168	1	1	0.992674
GOTERM_BP_DIRECT	GO:0001654~eye development	8	0.344531	0.0393637	ENSG00000101938, ENSG00000139540, ENSG00000101439, ENSG00000198732, ENSG00000102678, ENSG00000054598, ENSG00000138207, ENSG00000181449	1836	30	16792	2.43893	1	1	0.992674
GOTERM_BP_DIRECT	GO:0021510~spinal cord development	8	0.344531	0.0393637	ENSG00000105894, ENSG00000161381, ENSG00000198719, ENSG00000122859, ENSG00000092621, ENSG00000092964, ENSG00000117569, ENSG00000177732	1836	30	16792	2.43893	1	1	0.992674
GOTERM_BP_DIRECT	GO:0001574~ganglioside biosynthetic process	6	0.258398	0.0394403	ENSG00000136840, ENSG00000135454, ENSG00000184005, ENSG00000064225, ENSG00000113532, ENSG00000126091	1836	18	16792	3.04866	1	1	0.992674
GOTERM_BP_DIRECT	GO:0071539~protein localization to centrosome	6	0.258398	0.0394403	ENSG00000086300, ENSG00000173588, ENSG00000087586, ENSG00000175455, ENSG00000123473, ENSG00000076382	1836	18	16792	3.04866	1	1	0.992674
GOTERM_BP_DIRECT	GO:0071353~cellular response to interleukin-4	7	0.301464	0.0404108	ENSG00000169710, ENSG00000100316, ENSG00000073111, ENSG00000123416, ENSG00000178035, ENSG00000089157, ENSG00000160323	1836	24	16792	2.66757	1	1	0.992674
GOTERM_BP_DIRECT	GO:0009636~response to toxic substance	16	0.689061	0.0412123	ENSG00000108578, ENSG00000105852, ENSG00000151012, ENSG00000176890, ENSG00000171791, ENSG00000120915, ENSG00000170312, ENSG00000135446, ENSG00000198848, ENSG00000051180, ENSG00000137561, ENSG00000137462, ENSG00000101439, ENSG00000088305, ENSG00000104154, ENSG00000160323	1836	85	16792	1.72159	1	1	0.992674
GOTERM_BP_DIRECT	GO:0007588~excretion	9	0.387597	0.0432479	ENSG00000166126, ENSG00000165272, ENSG00000184908, ENSG00000086159, ENSG00000164626, ENSG00000198722, ENSG00000105929, ENSG00000165269, ENSG00000161798	1836	37	16792	2.2247	1	1	0.992674
GOTERM_BP_DIRECT	GO:0032467~positive regulation of cytokinesis	9	0.387597	0.0432479	ENSG00000137807, ENSG00000138182, ENSG00000166582, ENSG00000118193, ENSG00000101224, ENSG00000114346, ENSG00000161800, ENSG00000178999, ENSG00000094804	1836	37	16792	2.2247	1	1	0.992674
GOTERM_BP_DIRECT	GO:0008340~determination of adult lifespan	5	0.215332	0.0453403	ENSG00000188906, ENSG00000095002, ENSG00000085999, ENSG00000116062, ENSG00000115112	1836	13	16792	3.51768	1	1	0.992674
GOTERM_BP_DIRECT	GO:0006312~mitotic recombination	5	0.215332	0.0453403	ENSG00000051180, ENSG00000100206, ENSG00000197275, ENSG00000196584, ENSG00000131747	1836	13	16792	3.51768	1	1	0.992674
GOTERM_BP_DIRECT	GO:0045995~regulation of embryonic development	5	0.215332	0.0453403	ENSG00000101680, ENSG00000112769, ENSG00000154429, ENSG00000170312, ENSG00000196569	1836	13	16792	3.51768	1	1	0.992674
GOTERM_BP_DIRECT	GO:0009168~purine ribonucleoside monophosphate biosynthetic process	5	0.215332	0.0453403	ENSG00000107902, ENSG00000178035, ENSG00000128050, ENSG00000178921, ENSG00000128059	1836	13	16792	3.51768	1	1	0.992674
GOTERM_BP_DIRECT	GO:0071479~cellular response to ionizing radiation	8	0.344531	0.0462218	ENSG00000051180, ENSG00000164808, ENSG00000197299, ENSG00000151876, ENSG00000171792, ENSG00000114346, ENSG00000111247, ENSG00000172613	1836	31	16792	2.36025	1	1	0.992674
GOTERM_BP_DIRECT	GO:0071313~cellular response to caffeine	4	0.172265	0.0478711	ENSG00000213366, ENSG00000183023, ENSG00000109819, ENSG00000196218	1836	8	16792	4.57298	1	1	0.992674
GOTERM_BP_DIRECT	GO:0050773~regulation of dendrite development	4	0.172265	0.0478711	ENSG00000117399, ENSG00000119866, ENSG00000124839, ENSG00000183049	1836	8	16792	4.57298	1	1	0.992674
GOTERM_BP_DIRECT	GO:0060972~left/right pattern formation	4	0.172265	0.0478711	ENSG00000103351, ENSG00000164442, ENSG00000154099, ENSG00000129654	1836	8	16792	4.57298	1	1	0.992674
GOTERM_BP_DIRECT	GO:0051983~regulation of chromosome segregation	4	0.172265	0.0478711	ENSG00000169679, ENSG00000142945, ENSG00000148773, ENSG00000178999	1836	8	16792	4.57298	1	1	0.992674
GOTERM_BP_DIRECT	GO:0085020~protein K6-linked ubiquitination	4	0.172265	0.0478711	ENSG00000138376, ENSG00000108106, ENSG00000012048, ENSG00000077152	1836	8	16792	4.57298	1	1	0.992674
GOTERM_BP_DIRECT	GO:0019934~cGMP-mediated signaling	4	0.172265	0.0478711	ENSG00000136160, ENSG00000135218, ENSG00000130203, ENSG00000185532	1836	8	16792	4.57298	1	1	0.992674
GOTERM_BP_DIRECT	GO:0060236~regulation of mitotic spindle organization	4	0.172265	0.0478711	ENSG00000013810, ENSG00000088325, ENSG00000134222, ENSG00000136122	1836	8	16792	4.57298	1	1	0.992674
GOTERM_BP_DIRECT	GO:0006975~DNA damage induced protein phosphorylation	4	0.172265	0.0478711	ENSG00000188130, ENSG00000149554, ENSG00000183765, ENSG00000108984	1836	8	16792	4.57298	1	1	0.992674
GOTERM_BP_DIRECT	GO:2000781~positive regulation of double-strand break repair	4	0.172265	0.0478711	ENSG00000164808, ENSG00000111206, ENSG00000111602, ENSG00000013573	1836	8	16792	4.57298	1	1	0.992674
GOTERM_BP_DIRECT	GO:2000177~regulation of neural precursor cell proliferation	4	0.172265	0.0478711	ENSG00000206557, ENSG00000171241, ENSG00000102038, ENSG00000117569	1836	8	16792	4.57298	1	1	0.992674
GOTERM_BP_DIRECT	GO:2000650~negative regulation of sodium ion transmembrane transporter activity	4	0.172265	0.0478711	ENSG00000145349, ENSG00000143867, ENSG00000169174, ENSG00000198648	1836	8	16792	4.57298	1	1	0.992674
GOTERM_BP_DIRECT	GO:0051256~mitotic spindle midzone assembly	4	0.172265	0.0478711	ENSG00000137807, ENSG00000161800, ENSG00000090889, ENSG00000178999	1836	8	16792	4.57298	1	1	0.992674
GOTERM_BP_DIRECT	GO:0051315~attachment of mitotic spindle microtubules to kinetochore	4	0.172265	0.0478711	ENSG00000080986, ENSG00000138778, ENSG00000142945, ENSG00000198824	1836	8	16792	4.57298	1	1	0.992674
GOTERM_BP_DIRECT	GO:2001235~positive regulation of apoptotic signaling pathway	7	0.301464	0.0484271	ENSG00000149273, ENSG00000103811, ENSG00000196388, ENSG00000168395, ENSG00000171862, ENSG00000109861, ENSG00000111907	1836	25	16792	2.56087	1	1	0.992674
GOTERM_BP_DIRECT	GO:0001578~microtubule bundle formation	7	0.301464	0.0484271	ENSG00000166851, ENSG00000134222, ENSG00000136861, ENSG00000112984, ENSG00000198901, ENSG00000077274, ENSG00000159713	1836	25	16792	2.56087	1	1	0.992674
GOTERM_BP_DIRECT	GO:0051298~centrosome duplication	6	0.258398	0.0488634	ENSG00000101639, ENSG00000139618, ENSG00000126216, ENSG00000123374, ENSG00000123473, ENSG00000156876	1836	19	16792	2.8882	1	1	0.992674
GOTERM_BP_DIRECT	GO:0051276~chromosome organization	6	0.258398	0.0488634	ENSG00000085999, ENSG00000134690, ENSG00000025770, ENSG00000113810, ENSG00000203760, ENSG00000164611	1836	19	16792	2.8882	1	1	0.992674
GOTERM_BP_DIRECT	GO:0070987~error-free translesion synthesis	6	0.258398	0.0488634	ENSG00000163918, ENSG00000133119, ENSG00000132646, ENSG00000049541, ENSG00000111445, ENSG00000106399	1836	19	16792	2.8882	1	1	0.992674
GOTERM_BP_DIRECT	GO:0042157~lipoprotein metabolic process	9	0.387597	0.0497357	ENSG00000130203, ENSG00000166126, ENSG00000204444, ENSG00000130208, ENSG00000175445, ENSG00000169174, ENSG00000073060, ENSG00000163631, ENSG00000178878	1836	38	16792	2.16615	1	1	0.992674
GOTERM_BP_DIRECT	GO:0001755~neural crest cell migration	10	0.430663	0.0516863	ENSG00000136160, ENSG00000170381, ENSG00000164690, ENSG00000196189, ENSG00000095539, ENSG00000184058, ENSG00000010319, ENSG00000128602, ENSG00000187764, ENSG00000124205	1836	45	16792	2.03244	1	1	0.992674
GOTERM_BP_DIRECT	GO:0042472~inner ear morphogenesis	11	0.47373	0.0525585	ENSG00000179348, ENSG00000115507, ENSG00000184058, ENSG00000066468, ENSG00000136158, ENSG00000102678, ENSG00000060718, ENSG00000139219, ENSG00000091536, ENSG00000169071, ENSG00000112320	1836	52	16792	1.93472	1	1	0.992674
GOTERM_BP_DIRECT	GO:0006335~DNA replication-dependent nucleosome assembly	8	0.344531	0.0537985	ENSG00000274267, ENSG00000197153, ENSG00000167670, ENSG00000132780, ENSG00000159259, ENSG00000105011, ENSG00000273983, ENSG00000197061	1836	32	16792	2.28649	1	1	0.992674
GOTERM_BP_DIRECT	GO:0007093~mitotic cell cycle checkpoint	8	0.344531	0.0537985	ENSG00000169679, ENSG00000122952, ENSG00000156970, ENSG00000137154, ENSG00000164109, ENSG00000149554, ENSG00000184445, ENSG00000112742	1836	32	16792	2.28649	1	1	0.992674
GOTERM_BP_DIRECT	GO:0002062~chondrocyte differentiation	9	0.387597	0.0568212	ENSG00000112293, ENSG00000068078, ENSG00000143867, ENSG00000248592, ENSG00000204248, ENSG00000068885, ENSG00000102678, ENSG00000139219, ENSG00000125378	1836	39	16792	2.11061	1	1	0.992674
GOTERM_BP_DIRECT	GO:0030199~collagen fibril organization	9	0.387597	0.0568212	ENSG00000168477, ENSG00000204248, ENSG00000156140, ENSG00000060718, ENSG00000122176, ENSG00000138316, ENSG00000139219, ENSG00000054598, ENSG00000187955	1836	39	16792	2.11061	1	1	0.992674
GOTERM_BP_DIRECT	GO:0051056~regulation of small GTPase mediated signal transduction	22	0.947459	0.0570049	ENSG00000110237, ENSG00000076864, ENSG00000075884, ENSG00000133121, ENSG00000248405, ENSG00000097096, ENSG00000114346, ENSG00000031081, ENSG00000006740, ENSG00000004777, ENSG00000198826, ENSG00000154358, ENSG00000138640, ENSG00000035499, ENSG00000126858, ENSG00000128805, ENSG00000188559, ENSG00000102302, ENSG00000213390, ENSG00000121690, ENSG00000161800, ENSG00000164741	1836	134	16792	1.50158	1	1	0.992674
GOTERM_BP_DIRECT	GO:0002053~positive regulation of mesenchymal cell proliferation	7	0.301464	0.0573544	ENSG00000128573, ENSG00000184058, ENSG00000066468, ENSG00000102678, ENSG00000162337, ENSG00000128602, ENSG00000134323	1836	26	16792	2.46238	1	1	0.992674
GOTERM_BP_DIRECT	GO:0031018~endocrine pancreas development	7	0.301464	0.0573544	ENSG00000130675, ENSG00000010310, ENSG00000122859, ENSG00000125798, ENSG00000106331, ENSG00000162992, ENSG00000173404	1836	26	16792	2.46238	1	1	0.992674
GOTERM_BP_DIRECT	GO:0006334~nucleosome assembly	20	0.861326	0.0580708	ENSG00000177432, ENSG00000197153, ENSG00000073111, ENSG00000136938, ENSG00000181163, ENSG00000132780, ENSG00000153147, ENSG00000274267, ENSG00000143401, ENSG00000115163, ENSG00000203811, ENSG00000188486, ENSG00000184357, ENSG00000278588, ENSG00000184897, ENSG00000105011, ENSG00000164104, ENSG00000273983, ENSG00000197061, ENSG00000124575	1836	119	16792	1.53714	1	1	0.992674
GOTERM_BP_DIRECT	GO:0048665~neuron fate specification	5	0.215332	0.0581503	ENSG00000139352, ENSG00000198719, ENSG00000104313, ENSG00000142700, ENSG00000204371	1836	14	16792	3.26642	1	1	0.992674
GOTERM_BP_DIRECT	GO:0031573~intra-S DNA damage checkpoint	5	0.215332	0.0581503	ENSG00000095002, ENSG00000075131, ENSG00000020922, ENSG00000154920, ENSG00000172613	1836	14	16792	3.26642	1	1	0.992674
GOTERM_BP_DIRECT	GO:0006833~water transport	6	0.258398	0.059497	ENSG00000165272, ENSG00000086159, ENSG00000171885, ENSG00000165269, ENSG00000240583, ENSG00000161798	1836	20	16792	2.74379	1	1	0.992674
GOTERM_BP_DIRECT	GO:0007094~mitotic spindle assembly checkpoint	6	0.258398	0.059497	ENSG00000169679, ENSG00000166851, ENSG00000156970, ENSG00000164109, ENSG00000117724, ENSG00000112742	1836	20	16792	2.74379	1	1	0.992674
GOTERM_BP_DIRECT	GO:0031572~G2 DNA damage checkpoint	6	0.258398	0.059497	ENSG00000166851, ENSG00000092853, ENSG00000149554, ENSG00000163322, ENSG00000012048, ENSG00000143476	1836	20	16792	2.74379	1	1	0.992674
GOTERM_BP_DIRECT	GO:0097503~sialylation	6	0.258398	0.059497	ENSG00000101638, ENSG00000136840, ENSG00000184005, ENSG00000064225, ENSG00000113532, ENSG00000126091	1836	20	16792	2.74379	1	1	0.992674
GOTERM_BP_DIRECT	GO:0071157~negative regulation of cell cycle arrest	6	0.258398	0.059497	ENSG00000009950, ENSG00000198157, ENSG00000070193, ENSG00000090447, ENSG00000183765, ENSG00000135446	1836	20	16792	2.74379	1	1	0.992674
GOTERM_BP_DIRECT	GO:0007431~salivary gland development	3	0.129199	0.0616176	ENSG00000101439, ENSG00000070193, ENSG00000115112	1836	4	16792	6.85948	1	1	0.992674
GOTERM_BP_DIRECT	GO:0048808~male genitalia morphogenesis	3	0.129199	0.0616176	ENSG00000196074, ENSG00000070193, ENSG00000169083	1836	4	16792	6.85948	1	1	0.992674
GOTERM_BP_DIRECT	GO:0051387~negative regulation of neurotrophin TRK receptor signaling pathway	3	0.129199	0.0616176	ENSG00000164056, ENSG00000180772, ENSG00000136158	1836	4	16792	6.85948	1	1	0.992674
GOTERM_BP_DIRECT	GO:0072757~cellular response to camptothecin	3	0.129199	0.0616176	ENSG00000051180, ENSG00000164808, ENSG00000197299	1836	4	16792	6.85948	1	1	0.992674
GOTERM_BP_DIRECT	GO:0072086~specification of loop of Henle identity	3	0.129199	0.0616176	ENSG00000170549, ENSG00000170561, ENSG00000177508	1836	4	16792	6.85948	1	1	0.992674
GOTERM_BP_DIRECT	GO:0015670~carbon dioxide transport	3	0.129199	0.0616176	ENSG00000104267, ENSG00000240583, ENSG00000161798	1836	4	16792	6.85948	1	1	0.992674
GOTERM_BP_DIRECT	GO:0031577~spindle checkpoint	3	0.129199	0.0616176	ENSG00000040275, ENSG00000089685, ENSG00000178999	1836	4	16792	6.85948	1	1	0.992674
GOTERM_BP_DIRECT	GO:0046602~regulation of mitotic centrosome separation	3	0.129199	0.0616176	ENSG00000117650, ENSG00000138160, ENSG00000149554	1836	4	16792	6.85948	1	1	0.992674
GOTERM_BP_DIRECT	GO:0043137~DNA replication, removal of RNA primer	3	0.129199	0.0616176	ENSG00000104889, ENSG00000168496, ENSG00000138346	1836	4	16792	6.85948	1	1	0.992674
GOTERM_BP_DIRECT	GO:0045132~meiotic chromosome segregation	3	0.129199	0.0616176	ENSG00000136824, ENSG00000113810, ENSG00000129810	1836	4	16792	6.85948	1	1	0.992674
GOTERM_BP_DIRECT	GO:0006235~dTTP biosynthetic process	3	0.129199	0.0616176	ENSG00000134326, ENSG00000176890, ENSG00000168393	1836	4	16792	6.85948	1	1	0.992674
GOTERM_BP_DIRECT	GO:0010453~regulation of cell fate commitment	3	0.129199	0.0616176	ENSG00000009709, ENSG00000066468, ENSG00000125378	1836	4	16792	6.85948	1	1	0.992674
GOTERM_BP_DIRECT	GO:0009749~response to glucose	13	0.559862	0.0633009	ENSG00000131910, ENSG00000175445, ENSG00000171862, ENSG00000004139, ENSG00000111276, ENSG00000178966, ENSG00000112293, ENSG00000123836, ENSG00000010310, ENSG00000204444, ENSG00000138030, ENSG00000183023, ENSG00000162992	1836	68	16792	1.74849	1	1	0.992674
GOTERM_BP_DIRECT	GO:0002024~diet induced thermogenesis	4	0.172265	0.06611	ENSG00000043591, ENSG00000162600, ENSG00000166603, ENSG00000111199	1836	9	16792	4.06488	1	1	0.992674
GOTERM_BP_DIRECT	GO:0000075~cell cycle checkpoint	4	0.172265	0.06611	ENSG00000221829, ENSG00000140534, ENSG00000091436, ENSG00000175305	1836	9	16792	4.06488	1	1	0.992674
GOTERM_BP_DIRECT	GO:0008608~attachment of spindle microtubules to kinetochore	4	0.172265	0.06611	ENSG00000080986, ENSG00000137812, ENSG00000129810, ENSG00000178999	1836	9	16792	4.06488	1	1	0.992674
GOTERM_BP_DIRECT	GO:0070327~thyroid hormone transport	4	0.172265	0.06611	ENSG00000112394, ENSG00000023839, ENSG00000103316, ENSG00000101187	1836	9	16792	4.06488	1	1	0.992674
GOTERM_BP_DIRECT	GO:0097105~presynaptic membrane assembly	4	0.172265	0.06611	ENSG00000169992, ENSG00000169760, ENSG00000171862, ENSG00000169306	1836	9	16792	4.06488	1	1	0.992674
GOTERM_BP_DIRECT	GO:0030071~regulation of mitotic metaphase/anaphase transition	4	0.172265	0.06611	ENSG00000175063, ENSG00000166851, ENSG00000138778, ENSG00000094804	1836	9	16792	4.06488	1	1	0.992674
GOTERM_BP_DIRECT	GO:0060349~bone morphogenesis	7	0.301464	0.0672015	ENSG00000164442, ENSG00000068078, ENSG00000204335, ENSG00000068885, ENSG00000066468, ENSG00000162337, ENSG00000012223	1836	27	16792	2.37118	1	1	0.992674
GOTERM_BP_DIRECT	GO:0031069~hair follicle morphogenesis	7	0.301464	0.0672015	ENSG00000115461, ENSG00000164690, ENSG00000171791, ENSG00000066468, ENSG00000171243, ENSG00000070193, ENSG00000128602	1836	27	16792	2.37118	1	1	0.992674
GOTERM_BP_DIRECT	GO:0030282~bone mineralization	8	0.344531	0.0711531	ENSG00000105894, ENSG00000068078, ENSG00000066468, ENSG00000147257, ENSG00000162878, ENSG00000242252, ENSG00000168646, ENSG00000111012	1836	34	16792	2.15199	1	1	0.992674
GOTERM_BP_DIRECT	GO:0050919~negative chemotaxis	8	0.344531	0.0711531	ENSG00000170381, ENSG00000187122, ENSG00000196189, ENSG00000095539, ENSG00000010319, ENSG00000135333, ENSG00000187764, ENSG00000145147	1836	34	16792	2.15199	1	1	0.992674
GOTERM_BP_DIRECT	GO:0000027~ribosomal large subunit assembly	6	0.258398	0.0713387	ENSG00000197958, ENSG00000198242, ENSG00000100316, ENSG00000122406, ENSG00000142676, ENSG00000174547	1836	21	16792	2.61313	1	1	0.992674
GOTERM_BP_DIRECT	GO:0045893~positive regulation of transcription, DNA-templated	68	2.92851	0.0724349	ENSG00000106689, ENSG00000180772, ENSG00000197299, ENSG00000137309, ENSG00000105717, ENSG00000173207, ENSG00000025434, ENSG00000122779, ENSG00000174804, ENSG00000118513, ENSG00000164690, ENSG00000140009, ENSG00000090447, ENSG00000162992, ENSG00000012048, ENSG00000072736, ENSG00000103044, ENSG00000147180, ENSG00000214548, ENSG00000139618, ENSG00000136861, ENSG00000133111, ENSG00000172766, ENSG0000…	1836	515	16792	1.20762	1	1	0.992674
GOTERM_BP_DIRECT	GO:0000729~DNA double-strand break processing	5	0.215332	0.0726746	ENSG00000138376, ENSG00000197299, ENSG00000020922, ENSG00000012048, ENSG00000138346	1836	15	16792	3.04866	1	1	0.992674
GOTERM_BP_DIRECT	GO:0032793~positive regulation of CREB transcription factor activity	5	0.215332	0.0726746	ENSG00000157193, ENSG00000145242, ENSG00000100784, ENSG00000184304, ENSG00000183049	1836	15	16792	3.04866	1	1	0.992674
GOTERM_BP_DIRECT	GO:1901381~positive regulation of potassium ion transmembrane transport	5	0.215332	0.0726746	ENSG00000181754, ENSG00000053918, ENSG00000082556, ENSG00000118507, ENSG00000124205	1836	15	16792	3.04866	1	1	0.992674
GOTERM_BP_DIRECT	GO:0050427~3'-phosphoadenosine 5'-phosphosulfate metabolic process	5	0.215332	0.0726746	ENSG00000197594, ENSG00000114779, ENSG00000109193, ENSG00000198203, ENSG00000196502	1836	15	16792	3.04866	1	1	0.992674
GOTERM_BP_DIRECT	GO:0046037~GMP metabolic process	5	0.215332	0.0726746	ENSG00000082458, ENSG00000108852, ENSG00000150672, ENSG00000100938, ENSG00000133256	1836	15	16792	3.04866	1	1	0.992674
GOTERM_BP_DIRECT	GO:0000910~cytokinesis	10	0.430663	0.0730562	ENSG00000137807, ENSG00000166851, ENSG00000139618, ENSG00000099954, ENSG00000135476, ENSG00000114346, ENSG00000112984, ENSG00000089685, ENSG00000198901, ENSG00000149503	1836	48	16792	1.90541	1	1	0.992674
GOTERM_BP_DIRECT	GO:0007286~spermatid development	14	0.602929	0.0733494	ENSG00000157404, ENSG00000221829, ENSG00000109832, ENSG00000128040, ENSG00000177990, ENSG00000080503, ENSG00000116127, ENSG00000204371, ENSG00000166037, ENSG00000100814, ENSG00000100206, ENSG00000177707, ENSG00000170629, ENSG00000071539	1836	77	16792	1.6629	1	1	0.992674
GOTERM_BP_DIRECT	GO:0001843~neural tube closure	14	0.602929	0.0733494	ENSG00000103351, ENSG00000106689, ENSG00000099954, ENSG00000171863, ENSG00000164442, ENSG00000100714, ENSG00000138002, ENSG00000206557, ENSG00000138182, ENSG00000010361, ENSG00000164741, ENSG00000123473, ENSG00000125378, ENSG00000108773	1836	77	16792	1.6629	1	1	0.992674
GOTERM_BP_DIRECT	GO:0019886~antigen processing and presentation of exogenous peptide antigen via MHC class II	16	0.689061	0.0736685	ENSG00000163808, ENSG00000137807, ENSG00000179344, ENSG00000138778, ENSG00000066735, ENSG00000232629, ENSG00000216490, ENSG00000187240, ENSG00000121621, ENSG00000138160, ENSG00000107295, ENSG00000142945, ENSG00000161800, ENSG00000079616, ENSG00000090889, ENSG00000174080	1836	92	16792	1.5906	1	1	0.992674
GOTERM_BP_DIRECT	GO:0055114~oxidation-reduction process	77	3.31611	0.0750659	ENSG00000155016, ENSG00000106049, ENSG00000130159, ENSG00000215883, ENSG00000180178, ENSG00000111716, ENSG00000090530, ENSG00000115318, ENSG00000138115, ENSG00000100938, ENSG00000083123, ENSG00000167325, ENSG00000216490, ENSG00000140043, ENSG00000087842, ENSG00000161267, ENSG00000186205, ENSG00000186603, ENSG00000163528, ENSG00000069424, ENSG00000092621, ENSG00000065621, ENSG00000115425, ENSG0000…	1836	592	16792	1.18959	1	1	0.992674
GOTERM_BP_DIRECT	GO:0045931~positive regulation of mitotic cell cycle	7	0.301464	0.0779681	ENSG00000139618, ENSG00000134057, ENSG00000070193, ENSG00000101224, ENSG00000154229, ENSG00000089685, ENSG00000170312	1836	28	16792	2.28649	1	1	0.992674
GOTERM_BP_DIRECT	GO:0006303~double-strand break repair via nonhomologous end joining	12	0.516796	0.0779886	ENSG00000138376, ENSG00000101868, ENSG00000188486, ENSG00000148362, ENSG00000157212, ENSG00000020922, ENSG00000163322, ENSG00000012048, ENSG00000152457, ENSG00000109685, ENSG00000198924, ENSG00000197061	1836	63	16792	1.74209	1	1	0.992674
GOTERM_BP_DIRECT	GO:0045666~positive regulation of neuron differentiation	14	0.602929	0.0796332	ENSG00000179348, ENSG00000104953, ENSG00000244405, ENSG00000114346, ENSG00000177508, ENSG00000167191, ENSG00000198947, ENSG00000139352, ENSG00000137672, ENSG00000122859, ENSG00000088305, ENSG00000091129, ENSG00000162992, ENSG00000125378	1836	78	16792	1.64158	1	1	0.992674
GOTERM_BP_DIRECT	GO:0021987~cerebral cortex development	11	0.47373	0.0798749	ENSG00000075702, ENSG00000139352, ENSG00000013810, ENSG00000106689, ENSG00000128573, ENSG00000157193, ENSG00000188486, ENSG00000118193, ENSG00000066279, ENSG00000196159, ENSG00000128602	1836	56	16792	1.79653	1	1	0.992674
GOTERM_BP_DIRECT	GO:0042384~cilium assembly	20	0.861326	0.0809134	ENSG00000103351, ENSG00000068885, ENSG00000135541, ENSG00000173588, ENSG00000116127, ENSG00000151466, ENSG00000124839, ENSG00000187240, ENSG00000138002, ENSG00000166004, ENSG00000010361, ENSG00000086300, ENSG00000170927, ENSG00000086288, ENSG00000187049, ENSG00000213186, ENSG00000186638, ENSG00000125257, ENSG00000129654, ENSG00000108641	1836	124	16792	1.47516	1	1	0.992674
GOTERM_BP_DIRECT	GO:0006338~chromatin remodeling	15	0.645995	0.0827945	ENSG00000184428, ENSG00000131778, ENSG00000108604, ENSG00000009709, ENSG00000080503, ENSG00000152455, ENSG00000114166, ENSG00000153147, ENSG00000118513, ENSG00000082014, ENSG00000162227, ENSG00000102038, ENSG00000182568, ENSG00000124795, ENSG00000108773	1836	86	16792	1.59523	1	1	0.992674
GOTERM_BP_DIRECT	GO:1901687~glutathione derivative biosynthetic process	6	0.258398	0.0843705	ENSG00000213366, ENSG00000168765, ENSG00000170899, ENSG00000065621, ENSG00000133433, ENSG00000134201	1836	22	16792	2.49436	1	1	0.992674
GOTERM_BP_DIRECT	GO:0060045~positive regulation of cardiac muscle cell proliferation	6	0.258398	0.0843705	ENSG00000066468, ENSG00000102678, ENSG00000134057, ENSG00000141448, ENSG00000069702, ENSG00000170312	1836	22	16792	2.49436	1	1	0.992674
GOTERM_BP_DIRECT	GO:0010165~response to X-ray	6	0.258398	0.0843705	ENSG00000051180, ENSG00000095002, ENSG00000139618, ENSG00000197299, ENSG00000196584, ENSG00000178726	1836	22	16792	2.49436	1	1	0.992674
GOTERM_BP_DIRECT	GO:0008584~male gonad development	16	0.689061	0.0853726	ENSG00000157404, ENSG00000106268, ENSG00000095002, ENSG00000171791, ENSG00000066279, ENSG00000112972, ENSG00000150347, ENSG00000132780, ENSG00000167325, ENSG00000164442, ENSG00000187741, ENSG00000102678, ENSG00000141448, ENSG00000164104, ENSG00000092758, ENSG00000120498	1836	94	16792	1.55676	1	1	0.992674
GOTERM_BP_DIRECT	GO:0018105~peptidyl-serine phosphorylation	20	0.861326	0.0861061	ENSG00000170390, ENSG00000188906, ENSG00000171791, ENSG00000065675, ENSG00000154229, ENSG00000152953, ENSG00000112742, ENSG00000198648, ENSG00000170312, ENSG00000097046, ENSG00000241186, ENSG00000145349, ENSG00000188130, ENSG00000166851, ENSG00000120539, ENSG00000092853, ENSG00000184304, ENSG00000160447, ENSG00000183765, ENSG00000123374	1836	125	16792	1.46336	1	1	0.992674
GOTERM_BP_DIRECT	GO:0060174~limb bud formation	4	0.172265	0.0870001	ENSG00000164690, ENSG00000066468, ENSG00000070193, ENSG00000139219	1836	10	16792	3.65839	1	1	0.992674
GOTERM_BP_DIRECT	GO:0045723~positive regulation of fatty acid biosynthetic process	4	0.172265	0.0870001	ENSG00000009950, ENSG00000130988, ENSG00000165175, ENSG00000025434	1836	10	16792	3.65839	1	1	0.992674
GOTERM_BP_DIRECT	GO:0003149~membranous septum morphogenesis	4	0.172265	0.0870001	ENSG00000115738, ENSG00000066468, ENSG00000125378, ENSG00000109685	1836	10	16792	3.65839	1	1	0.992674
GOTERM_BP_DIRECT	GO:0043281~regulation of cysteine-type endopeptidase activity involved in apoptotic process	4	0.172265	0.0870001	ENSG00000081791, ENSG00000166681, ENSG00000135333, ENSG00000181449	1836	10	16792	3.65839	1	1	0.992674
GOTERM_BP_DIRECT	GO:0035265~organ growth	4	0.172265	0.0870001	ENSG00000198719, ENSG00000171791, ENSG00000066468, ENSG00000204371	1836	10	16792	3.65839	1	1	0.992674
GOTERM_BP_DIRECT	GO:0051103~DNA ligation involved in DNA repair	4	0.172265	0.0870001	ENSG00000143799, ENSG00000148362, ENSG00000164104, ENSG00000105486	1836	10	16792	3.65839	1	1	0.992674
GOTERM_BP_DIRECT	GO:0007568~aging	25	1.07666	0.0887728	ENSG00000108602, ENSG00000106268, ENSG00000070961, ENSG00000176890, ENSG00000151876, ENSG00000109819, ENSG00000171862, ENSG00000198947, ENSG00000178999, ENSG00000121742, ENSG00000116161, ENSG00000147437, ENSG00000140465, ENSG00000133116, ENSG00000130988, ENSG00000113448, ENSG00000064651, ENSG00000132386, ENSG00000136160, ENSG00000115461, ENSG00000137672, ENSG00000142319, ENSG00000121691, ENSG0000…	1836	165	16792	1.38575	1	1	0.992674
GOTERM_BP_DIRECT	GO:0016446~somatic hypermutation of immunoglobulin genes	5	0.215332	0.0888486	ENSG00000174371, ENSG00000095002, ENSG00000076248, ENSG00000116062, ENSG00000051341	1836	16	16792	2.85812	1	1	0.992674
GOTERM_BP_DIRECT	GO:0010569~regulation of double-strand break repair via homologous recombination	5	0.215332	0.0888486	ENSG00000051180, ENSG00000164808, ENSG00000182263, ENSG00000149554, ENSG00000111247	1836	16	16792	2.85812	1	1	0.992674
GOTERM_BP_DIRECT	GO:0006978~DNA damage response, signal transduction by p53 class mediator resulting in transcription of p21 class mediator	5	0.215332	0.0888486	ENSG00000139618, ENSG00000111206, ENSG00000090447, ENSG00000183765, ENSG00000012048	1836	16	16792	2.85812	1	1	0.992674
GOTERM_BP_DIRECT	GO:0000712~resolution of meiotic recombination intermediates	5	0.215332	0.0888486	ENSG00000187790, ENSG00000131747, ENSG00000162669, ENSG00000154920, ENSG00000120498	1836	16	16792	2.85812	1	1	0.992674
GOTERM_BP_DIRECT	GO:0010942~positive regulation of cell death	7	0.301464	0.0896452	ENSG00000139318, ENSG00000185104, ENSG00000100033, ENSG00000111276, ENSG00000168646, ENSG00000125378, ENSG00000134323	1836	29	16792	2.20765	1	1	0.992674
GOTERM_BP_DIRECT	GO:0006325~chromatin organization	9	0.387597	0.0912936	ENSG00000069275, ENSG00000148835, ENSG00000101945, ENSG00000184357, ENSG00000156802, ENSG00000181449, ENSG00000164104, ENSG00000185513, ENSG00000182568	1836	43	16792	1.91427	1	1	0.992674
GOTERM_BP_DIRECT	GO:0034260~negative regulation of GTPase activity	9	0.387597	0.0912936	ENSG00000164056, ENSG00000145703, ENSG00000188906, ENSG00000130988, ENSG00000141480, ENSG00000111432, ENSG00000136158, ENSG00000155093, ENSG00000145147	1836	43	16792	1.91427	1	1	0.992674
GOTERM_BP_DIRECT	GO:0010043~response to zinc ion	8	0.344531	0.0914632	ENSG00000104267, ENSG00000138030, ENSG00000180902, ENSG00000006071, ENSG00000137563, ENSG00000171862, ENSG00000104154, ENSG00000242252	1836	36	16792	2.03244	1	1	0.992674
GOTERM_BP_DIRECT	GO:0008217~regulation of blood pressure	12	0.516796	0.0930848	ENSG00000102032, ENSG00000136160, ENSG00000131477, ENSG00000198719, ENSG00000180772, ENSG00000005187, ENSG00000162337, ENSG00000145244, ENSG00000111664, ENSG00000120915, ENSG00000198648, ENSG00000188958	1836	65	16792	1.68849	1	1	0.992674
GOTERM_BP_DIRECT	GO:0035264~multicellular organism growth	14	0.602929	0.0932013	ENSG00000144290, ENSG00000110436, ENSG00000113448, ENSG00000196584, ENSG00000066468, ENSG00000150347, ENSG00000169083, ENSG00000178966, ENSG00000107282, ENSG00000152804, ENSG00000128602, ENSG00000162878, ENSG00000123473, ENSG00000108773	1836	80	16792	1.60054	1	1	0.992674
GOTERM_BP_DIRECT	GO:0001503~ossification	14	0.602929	0.0932013	ENSG00000126351, ENSG00000054938, ENSG00000046653, ENSG00000107821, ENSG00000171791, ENSG00000060718, ENSG00000105929, ENSG00000112293, ENSG00000101938, ENSG00000113140, ENSG00000204248, ENSG00000128606, ENSG00000054598, ENSG00000012223	1836	80	16792	1.60054	1	1	0.992674
GOTERM_BP_DIRECT	GO:0005975~carbohydrate metabolic process	26	1.11972	0.0934853	ENSG00000106302, ENSG00000109956, ENSG00000134216, ENSG00000173083, ENSG00000111716, ENSG00000169919, ENSG00000169660, ENSG00000152642, ENSG00000104808, ENSG00000101638, ENSG00000085465, ENSG00000093217, ENSG00000143891, ENSG00000164414, ENSG00000103044, ENSG00000240038, ENSG00000133116, ENSG00000172461, ENSG00000135454, ENSG00000110013, ENSG00000198814, ENSG00000228315, ENSG00000164161, ENSG0000…	1836	174	16792	1.36664	1	1	0.992674
GOTERM_BP_DIRECT	GO:1902749~regulation of cell cycle G2/M phase transition	3	0.129199	0.0953687	ENSG00000075218, ENSG00000166851, ENSG00000157212	1836	5	16792	5.48758	1	1	0.992674
GOTERM_BP_DIRECT	GO:0051047~positive regulation of secretion	3	0.129199	0.0953687	ENSG00000112293, ENSG00000123983, ENSG00000006747	1836	5	16792	5.48758	1	1	0.992674
GOTERM_BP_DIRECT	GO:0048645~organ formation	3	0.129199	0.0953687	ENSG00000164690, ENSG00000141448, ENSG00000169083	1836	5	16792	5.48758	1	1	0.992674
GOTERM_BP_DIRECT	GO:0009157~deoxyribonucleoside monophosphate biosynthetic process	3	0.129199	0.0953687	ENSG00000156136, ENSG00000176890, ENSG00000167900	1836	5	16792	5.48758	1	1	0.992674
GOTERM_BP_DIRECT	GO:0043570~maintenance of DNA repeat elements	3	0.129199	0.0953687	ENSG00000095002, ENSG00000116062, ENSG00000168646	1836	5	16792	5.48758	1	1	0.992674
GOTERM_BP_DIRECT	GO:0033600~negative regulation of mammary gland epithelial cell proliferation	3	0.129199	0.0953687	ENSG00000139618, ENSG00000175832, ENSG00000215021	1836	5	16792	5.48758	1	1	0.992674
GOTERM_BP_DIRECT	GO:0070314~G1 to G0 transition	3	0.129199	0.0953687	ENSG00000092621, ENSG00000132541, ENSG00000111012	1836	5	16792	5.48758	1	1	0.992674
GOTERM_BP_DIRECT	GO:0036124~histone H3-K9 trimethylation	3	0.129199	0.0953687	ENSG00000101945, ENSG00000178409, ENSG00000152455	1836	5	16792	5.48758	1	1	0.992674
GOTERM_BP_DIRECT	GO:0048562~embryonic organ morphogenesis	3	0.129199	0.0953687	ENSG00000066468, ENSG00000138207, ENSG00000162992	1836	5	16792	5.48758	1	1	0.992674
GOTERM_BP_DIRECT	GO:0060510~Type II pneumocyte differentiation	3	0.129199	0.0953687	ENSG00000136352, ENSG00000070193, ENSG00000141448	1836	5	16792	5.48758	1	1	0.992674
GOTERM_BP_DIRECT	GO:0061624~fructose catabolic process to hydroxyacetone phosphate and glyceraldehyde-3-phosphate	3	0.129199	0.0953687	ENSG00000168237, ENSG00000138030, ENSG00000165092	1836	5	16792	5.48758	1	1	0.992674
GOTERM_BP_DIRECT	GO:0042471~ear morphogenesis	3	0.129199	0.0953687	ENSG00000121742, ENSG00000104313, ENSG00000184058	1836	5	16792	5.48758	1	1	0.992674
GOTERM_BP_DIRECT	GO:0051304~chromosome separation	3	0.129199	0.0953687	ENSG00000010292, ENSG00000112742, ENSG00000151503	1836	5	16792	5.48758	1	1	0.992674
GOTERM_BP_DIRECT	GO:0044770~cell cycle phase transition	3	0.129199	0.0953687	ENSG00000111602, ENSG00000075131, ENSG00000097046	1836	5	16792	5.48758	1	1	0.992674
GOTERM_BP_DIRECT	GO:0070345~negative regulation of fat cell proliferation	3	0.129199	0.0953687	ENSG00000179348, ENSG00000198176, ENSG00000101412	1836	5	16792	5.48758	1	1	0.992674
GOTERM_BP_DIRECT	GO:0090188~negative regulation of pancreatic juice secretion	3	0.129199	0.0953687	ENSG00000126562, ENSG00000198648, ENSG00000025434	1836	5	16792	5.48758	1	1	0.992674
GOTERM_BP_DIRECT	GO:2000809~positive regulation of synaptic vesicle clustering	3	0.129199	0.0953687	ENSG00000169992, ENSG00000169760, ENSG00000187391	1836	5	16792	5.48758	1	1	0.992674
GOTERM_BP_DIRECT	GO:0060041~retina development in camera-type eye	11	0.47373	0.0962934	ENSG00000167325, ENSG00000106689, ENSG00000198719, ENSG00000153395, ENSG00000188687, ENSG00000178035, ENSG00000111554, ENSG00000106331, ENSG00000132386, ENSG00000166402, ENSG00000133256	1836	58	16792	1.73458	1	1	0.992674
GOTERM_BP_DIRECT	GO:0032259~methylation	13	0.559862	0.0972225	ENSG00000140905, ENSG00000214756, ENSG00000176890, ENSG00000145020, ENSG00000214435, ENSG00000179299, ENSG00000133027, ENSG00000117543, ENSG00000170439, ENSG00000160172, ENSG00000186523, ENSG00000185432, ENSG00000146476	1836	73	16792	1.62873	1	1	0.992674
GOTERM_BP_DIRECT	GO:0071456~cellular response to hypoxia	16	0.689061	0.0982008	ENSG00000105894, ENSG00000184408, ENSG00000171791, ENSG00000134057, ENSG00000173531, ENSG00000109819, ENSG00000152455, ENSG00000171862, ENSG00000240583, ENSG00000137672, ENSG00000101945, ENSG00000164362, ENSG00000183023, ENSG00000101412, ENSG00000141448, ENSG00000145386	1836	96	16792	1.52433	1	1	0.992674
GOTERM_BP_DIRECT	GO:0048754~branching morphogenesis of an epithelial tube	6	0.258398	0.0985602	ENSG00000164690, ENSG00000111602, ENSG00000070193, ENSG00000145147, ENSG00000125378, ENSG00000134323	1836	23	16792	2.38591	1	1	0.992674
