# Supplementary material for: Modeling fibrotic alveolar transitional cells with pluripotent stem cell-derived alveolar organoids
Source: Life Sci Alliance. 2023 May 25;6(8):e202201853. doi: 10.26508/lsa.202201853 (PMC10213712; doi:10.26508/lsa.202201853)
Supplement: Supplementary file 5 [file LSA-2022-01853_SdataF2.5.xlsx]

## Sheet: SdataF2.5
Category	Term	Count	%	PValue	Genes	List Total	Pop Hits	Pop Total	Fold Enrichment	Bonferroni	Benjamini	FDR
GOTERM_CC_DIRECT	GO:0022625~cytosolic large ribosomal subunit	34	1.46425	5.20196e-15	ENSG00000198242, ENSG00000145592, ENSG00000265681, ENSG00000197756, ENSG00000177600, ENSG00000142541, ENSG00000198918, ENSG00000229117, ENSG00000169288, ENSG00000156482, ENSG00000063177, ENSG00000109475, ENSG00000167526, ENSG00000148303, ENSG00000188846, ENSG00000137818, ENSG00000241343, ENSG00000174444, ENSG00000198755, ENSG00000136942, ENSG00000071082, ENSG00000197958, ENSG00000144713, ENSG0000…	1958	68	18224	4.65373	3.92397e-12	3.91187e-12	3.7142e-12
GOTERM_CC_DIRECT	GO:0005840~ribosome	54	2.32558	1.02646e-13	ENSG00000142937, ENSG00000110700, ENSG00000177600, ENSG00000171863, ENSG00000197728, ENSG00000142541, ENSG00000171858, ENSG00000170889, ENSG00000105193, ENSG00000109475, ENSG00000167526, ENSG00000138326, ENSG00000241343, ENSG00000115268, ENSG00000136942, ENSG00000174547, ENSG00000233927, ENSG00000144713, ENSG00000137154, ENSG00000166441, ENSG00000231500, ENSG00000108298, ENSG00000162244, ENSG0000…	1958	166	18224	3.02773	7.72271e-11	3.53211e-11	3.35363e-11
GOTERM_CC_DIRECT	GO:0022627~cytosolic small ribosomal subunit	27	1.16279	1.40909e-13	ENSG00000149273, ENSG00000142937, ENSG00000110700, ENSG00000134419, ENSG00000112306, ENSG00000171863, ENSG00000197728, ENSG00000171858, ENSG00000170889, ENSG00000124614, ENSG00000105193, ENSG00000186468, ENSG00000140988, ENSG00000198034, ENSG00000118181, ENSG00000138326, ENSG00000083845, ENSG00000115268, ENSG00000177954, ENSG00000168028, ENSG00000233927, ENSG00000145425, ENSG00000137154, ENSG0000…	1958	48	18224	5.23544	1.05947e-10	3.53211e-11	3.35363e-11
GOTERM_CC_DIRECT	GO:0000775~chromosome, centromeric region	28	1.20586	3.23109e-12	ENSG00000104147, ENSG00000066027, ENSG00000080986, ENSG00000138778, ENSG00000203760, ENSG00000120334, ENSG00000134690, ENSG00000170927, ENSG00000119969, ENSG00000083642, ENSG00000166451, ENSG00000159055, ENSG00000142945, ENSG00000089685, ENSG00000123485, ENSG00000146670, ENSG00000136982, ENSG00000117724, ENSG00000152455, ENSG00000115163, ENSG00000143228, ENSG00000188312, ENSG00000101945, ENSG0000…	1958	57	18224	4.57208	2.42977e-09	6.07444e-10	5.76749e-10
GOTERM_CC_DIRECT	GO:0005654~nucleoplasm	407	17.528	4.42465e-12	ENSG00000163918, ENSG00000066468, ENSG00000168010, ENSG00000198901, ENSG00000135446, ENSG00000076382, ENSG00000168496, ENSG00000125885, ENSG00000177084, ENSG00000161981, ENSG00000161980, ENSG00000094804, ENSG00000182568, ENSG00000125520, ENSG00000124795, ENSG00000091651, ENSG00000112312, ENSG00000171792, ENSG00000173611, ENSG00000168028, ENSG00000169598, ENSG00000128928, ENSG00000123119, ENSG0000…	1958	2784	18224	1.36068	3.32736e-09	6.65467e-10	6.3184e-10
GOTERM_CC_DIRECT	GO:0000777~condensed chromosome kinetochore	32	1.37812	6.27631e-10	ENSG00000100162, ENSG00000080986, ENSG00000138778, ENSG00000203760, ENSG00000198824, ENSG00000076382, ENSG00000117650, ENSG00000122952, ENSG00000151725, ENSG00000166451, ENSG00000142945, ENSG00000138092, ENSG00000184445, ENSG00000089685, ENSG00000161888, ENSG00000123485, ENSG00000152253, ENSG00000153044, ENSG00000156970, ENSG00000170584, ENSG00000137812, ENSG00000169679, ENSG00000143228, ENSG0000…	1958	87	18224	3.42343	4.71978e-07	7.8663e-08	7.4688e-08
GOTERM_CC_DIRECT	GO:0015935~small ribosomal subunit	17	0.732127	1.20882e-09	ENSG00000149273, ENSG00000198034, ENSG00000118181, ENSG00000138326, ENSG00000083845, ENSG00000115268, ENSG00000168028, ENSG00000233927, ENSG00000197728, ENSG00000171858, ENSG00000170889, ENSG00000137154, ENSG00000231500, ENSG00000105193, ENSG00000140988, ENSG00000186468, ENSG00000243927	1958	27	18224	5.86025	9.09034e-07	1.29862e-07	1.233e-07
GOTERM_CC_DIRECT	GO:0000922~spindle pole	34	1.46425	1.97449e-08	ENSG00000040275, ENSG00000134057, ENSG00000198901, ENSG00000116127, ENSG00000076382, ENSG00000117399, ENSG00000163781, ENSG00000013810, ENSG00000100629, ENSG00000117650, ENSG00000166851, ENSG00000126216, ENSG00000184445, ENSG00000169607, ENSG00000013573, ENSG00000149636, ENSG00000094804, ENSG00000127423, ENSG00000075702, ENSG00000154099, ENSG00000136861, ENSG00000134222, ENSG00000131351, ENSG0000…	1958	109	18224	2.90324	1.48481e-05	1.81238e-06	1.7208e-06
GOTERM_CC_DIRECT	GO:0005813~centrosome	85	3.66064	2.29906e-08	ENSG00000156787, ENSG00000068885, ENSG00000114107, ENSG00000111554, ENSG00000116127, ENSG00000177602, ENSG00000117650, ENSG00000101639, ENSG00000166037, ENSG00000151849, ENSG00000170927, ENSG00000126216, ENSG00000184588, ENSG00000088970, ENSG00000013573, ENSG00000183137, ENSG00000213186, ENSG00000143476, ENSG00000127423, ENSG00000075702, ENSG00000163808, ENSG00000112118, ENSG00000139618, ENSG0000…	1958	426	18224	1.85712	1.72888e-05	1.81238e-06	1.7208e-06
GOTERM_CC_DIRECT	GO:0005829~cytosol	448	19.2937	2.41008e-08	ENSG00000198901, ENSG00000167280, ENSG00000135446, ENSG00000168497, ENSG00000126858, ENSG00000161980, ENSG00000089220, ENSG00000094804, ENSG00000163808, ENSG00000156136, ENSG00000114737, ENSG00000171791, ENSG00000092621, ENSG00000111344, ENSG00000112312, ENSG00000113645, ENSG00000099256, ENSG00000099250, ENSG00000135697, ENSG00000168028, ENSG00000169598, ENSG00000128805, ENSG00000160783, ENSG0000…	1958	3315	18224	1.25784	1.81237e-05	1.81238e-06	1.7208e-06
GOTERM_CC_DIRECT	GO:0000776~kinetochore	25	1.07666	2.51862e-06	ENSG00000102384, ENSG00000080986, ENSG00000138778, ENSG00000165480, ENSG00000203760, ENSG00000112742, ENSG00000114166, ENSG00000076382, ENSG00000178999, ENSG00000117650, ENSG00000121621, ENSG00000166851, ENSG00000122952, ENSG00000142945, ENSG00000153044, ENSG00000156970, ENSG00000117724, ENSG00000172167, ENSG00000169679, ENSG00000166582, ENSG00000164109, ENSG00000128944, ENSG00000129810, ENSG0000…	1958	81	18224	2.87267	0.00189221	0.000172182	0.000163481
GOTERM_CC_DIRECT	GO:0000785~chromatin	26	1.11972	4.56849e-06	ENSG00000069275, ENSG00000104147, ENSG00000073111, ENSG00000137309, ENSG00000171320, ENSG00000135446, ENSG00000166851, ENSG00000083642, ENSG00000159055, ENSG00000149554, ENSG00000185513, ENSG00000105011, ENSG00000198157, ENSG00000198830, ENSG00000136982, ENSG00000117724, ENSG00000172167, ENSG00000152455, ENSG00000134323, ENSG00000051180, ENSG00000185480, ENSG00000120802, ENSG00000101868, ENSG0000…	1958	89	18224	2.71903	0.00342961	0.000279057	0.000264956
GOTERM_CC_DIRECT	GO:0042555~MCM complex	8	0.344531	4.82413e-06	ENSG00000112118, ENSG00000073111, ENSG00000160949, ENSG00000146263, ENSG00000076003, ENSG00000166508, ENSG00000104738, ENSG00000100297	1958	9	18224	8.27329	0.00362118	0.000279057	0.000264956
GOTERM_CC_DIRECT	GO:0005814~centriole	30	1.29199	5.94319e-06	ENSG00000051825, ENSG00000131747, ENSG00000154429, ENSG00000044459, ENSG00000135541, ENSG00000173588, ENSG00000111554, ENSG00000116127, ENSG00000204536, ENSG00000100629, ENSG00000101639, ENSG00000151849, ENSG00000126216, ENSG00000087586, ENSG00000089685, ENSG00000075702, ENSG00000133739, ENSG00000153140, ENSG00000119333, ENSG00000156876, ENSG00000151466, ENSG00000162063, ENSG00000166004, ENSG0000…	1958	113	18224	2.47101	0.00445932	0.000319234	0.000303103
GOTERM_CC_DIRECT	GO:0005819~spindle	30	1.29199	2.44485e-05	ENSG00000137807, ENSG00000129422, ENSG00000112029, ENSG00000137804, ENSG00000171241, ENSG00000154429, ENSG00000112984, ENSG00000112742, ENSG00000198901, ENSG00000198824, ENSG00000249115, ENSG00000178999, ENSG00000177602, ENSG00000100749, ENSG00000204899, ENSG00000117399, ENSG00000166851, ENSG00000126216, ENSG00000087586, ENSG00000089685, ENSG00000163808, ENSG00000213397, ENSG00000237649, ENSG0000…	1958	121	18224	2.30763	0.0182175	0.00122568	0.00116375
GOTERM_CC_DIRECT	GO:0000940~condensed chromosome outer kinetochore	7	0.301464	3.51825e-05	ENSG00000156970, ENSG00000182628, ENSG00000040275, ENSG00000154839, ENSG00000138778, ENSG00000117724, ENSG00000165480	1958	8	18224	8.14402	0.0261107	0.00155631	0.00147766
GOTERM_CC_DIRECT	GO:0031390~Ctf18 RFC-like complex	7	0.301464	3.51825e-05	ENSG00000163918, ENSG00000133119, ENSG00000049541, ENSG00000136982, ENSG00000111445, ENSG00000013573, ENSG00000127586	1958	8	18224	8.14402	0.0261107	0.00155631	0.00147766
GOTERM_CC_DIRECT	GO:0072686~mitotic spindle	15	0.645995	5.50247e-05	ENSG00000149273, ENSG00000137807, ENSG00000135476, ENSG00000154429, ENSG00000114346, ENSG00000170312, ENSG00000076382, ENSG00000170927, ENSG00000087586, ENSG00000164109, ENSG00000128944, ENSG00000084693, ENSG00000161800, ENSG00000079616, ENSG00000108773	1958	41	18224	3.40517	0.0405353	0.00229881	0.00218265
GOTERM_CC_DIRECT	GO:0051233~spindle midzone	10	0.430663	6.3047e-05	ENSG00000166851, ENSG00000138182, ENSG00000134690, ENSG00000166582, ENSG00000156970, ENSG00000118193, ENSG00000087586, ENSG00000161800, ENSG00000178999, ENSG00000094804	1958	19	18224	4.89866	0.0463064	0.00249534	0.00236924
GOTERM_CC_DIRECT	GO:0005874~microtubule	57	2.45478	7.2989e-05	ENSG00000129682, ENSG00000118193, ENSG00000111554, ENSG00000004139, ENSG00000117650, ENSG00000166037, ENSG00000151849, ENSG00000126216, ENSG00000142945, ENSG00000183137, ENSG00000090889, ENSG00000163808, ENSG00000183914, ENSG00000069424, ENSG00000237649, ENSG00000136861, ENSG00000066629, ENSG00000187240, ENSG00000138160, ENSG00000088325, ENSG00000079616, ENSG00000166963, ENSG00000186638, ENSG0000…	1958	311	18224	1.70587	0.0534105	0.00274439	0.00260571
GOTERM_CC_DIRECT	GO:0005871~kinesin complex	17	0.732127	9.04955e-05	ENSG00000137807, ENSG00000118193, ENSG00000237649, ENSG00000136883, ENSG00000138778, ENSG00000112984, ENSG00000168280, ENSG00000066735, ENSG00000186185, ENSG00000121621, ENSG00000138182, ENSG00000138160, ENSG00000166813, ENSG00000142945, ENSG00000079616, ENSG00000090889, ENSG00000186638	1958	53	18224	2.98541	0.0657916	0.0032406	0.00307685
GOTERM_CC_DIRECT	GO:0005876~spindle microtubule	15	0.645995	0.000131686	ENSG00000182628, ENSG00000137804, ENSG00000134222, ENSG00000165480, ENSG00000170312, ENSG00000198901, ENSG00000077274, ENSG00000076382, ENSG00000178999, ENSG00000166851, ENSG00000138160, ENSG00000154839, ENSG00000087586, ENSG00000089685, ENSG00000090889	1958	44	18224	3.173	0.0942887	0.00446088	0.00423547
GOTERM_CC_DIRECT	GO:0005634~nucleus	653	28.1223	0.000141669	ENSG00000070961, ENSG00000186918, ENSG00000066468, ENSG00000169583, ENSG00000168491, ENSG00000137504, ENSG00000198901, ENSG00000135446, ENSG00000076382, ENSG00000112320, ENSG00000127946, ENSG00000168496, ENSG00000125885, ENSG00000177084, ENSG00000161981, ENSG00000090447, ENSG00000089220, ENSG00000094804, ENSG00000182568, ENSG00000125520, ENSG00000124795, ENSG00000213015, ENSG00000156136, ENSG0000…	1958	5415	18224	1.1224	0.101063	0.00446088	0.00423547
GOTERM_CC_DIRECT	GO:0000793~condensed chromosome	11	0.47373	0.000142369	ENSG00000051180, ENSG00000136824, ENSG00000131747, ENSG00000010292, ENSG00000148773, ENSG00000198824, ENSG00000123374, ENSG00000164104, ENSG00000185513, ENSG00000144554, ENSG00000153147	1958	25	18224	4.09528	0.101536	0.00446088	0.00423547
GOTERM_CC_DIRECT	GO:0031012~extracellular matrix	53	2.28252	0.000244216	ENSG00000091583, ENSG00000110700, ENSG00000112769, ENSG00000066468, ENSG00000073670, ENSG00000171863, ENSG00000196569, ENSG00000183090, ENSG00000113296, ENSG00000105193, ENSG00000122176, ENSG00000156140, ENSG00000130203, ENSG00000133110, ENSG00000139219, ENSG00000179954, ENSG00000132386, ENSG00000197958, ENSG00000231500, ENSG00000115380, ENSG00000125810, ENSG00000142534, ENSG00000149273, ENSG0000…	1958	296	18224	1.66654	0.167792	0.00716308	0.00680112
GOTERM_CC_DIRECT	GO:0031298~replication fork protection complex	6	0.258398	0.00024766	ENSG00000184428, ENSG00000075131, ENSG00000131153, ENSG00000093009, ENSG00000147536, ENSG00000065328	1958	7	18224	7.97782	0.169945	0.00716308	0.00680112
GOTERM_CC_DIRECT	GO:0005578~proteinaceous extracellular matrix	49	2.11025	0.000262551	ENSG00000173083, ENSG00000060718, ENSG00000133661, ENSG00000138316, ENSG00000112562, ENSG00000075290, ENSG00000188064, ENSG00000164690, ENSG00000112280, ENSG00000122176, ENSG00000156140, ENSG00000122852, ENSG00000179399, ENSG00000133110, ENSG00000198732, ENSG00000069702, ENSG00000174348, ENSG00000168743, ENSG00000160180, ENSG00000187122, ENSG00000115380, ENSG00000144152, ENSG00000185303, ENSG0000…	1958	268	18224	1.70174	0.17919	0.00731252	0.00694301
GOTERM_CC_DIRECT	GO:0005730~nucleolus	125	5.38329	0.000306191	ENSG00000130675, ENSG00000130038, ENSG00000129682, ENSG00000136938, ENSG00000110700, ENSG00000168491, ENSG00000005189, ENSG00000154920, ENSG00000135446, ENSG00000100749, ENSG00000142541, ENSG00000168496, ENSG00000161980, ENSG00000187735, ENSG00000143476, ENSG00000072736, ENSG00000136824, ENSG00000153140, ENSG00000186193, ENSG00000174669, ENSG00000136942, ENSG00000153147, ENSG00000169598, ENSG0000…	1958	857	18224	1.35756	0.205698	0.00822342	0.00780788
GOTERM_CC_DIRECT	GO:0005737~cytoplasm	627	27.0026	0.000336492	ENSG00000066583, ENSG00000186918, ENSG00000068885, ENSG00000066468, ENSG00000169583, ENSG00000168491, ENSG00000198901, ENSG00000167280, ENSG00000076382, ENSG00000248487, ENSG00000013810, ENSG00000099260, ENSG00000168497, ENSG00000127946, ENSG00000161981, ENSG00000091536, ENSG00000094804, ENSG00000125520, ENSG00000263513, ENSG00000114737, ENSG00000185818, ENSG00000067445, ENSG00000171791, ENSG0000…	1958	5222	18224	1.11754	0.223598	0.0087256	0.00828468
GOTERM_CC_DIRECT	GO:0005604~basement membrane	20	0.861326	0.000559415	ENSG00000105894, ENSG00000101680, ENSG00000077942, ENSG00000112769, ENSG00000090530, ENSG00000198732, ENSG00000139219, ENSG00000196569, ENSG00000154734, ENSG00000132386, ENSG00000183090, ENSG00000112562, ENSG00000168028, ENSG00000113140, ENSG00000168743, ENSG00000113296, ENSG00000101439, ENSG00000087303, ENSG00000102678, ENSG00000164946	1958	79	18224	2.35632	0.343477	0.0140227	0.0133141
GOTERM_CC_DIRECT	GO:0042599~lamellar body	6	0.258398	0.000601789	ENSG00000229415, ENSG00000168484, ENSG00000133661, ENSG00000185303, ENSG00000122852, ENSG00000168878	1958	8	18224	6.98059	0.364079	0.0142463	0.0135264
GOTERM_CC_DIRECT	GO:0000796~condensin complex	5	0.215332	0.000606224	ENSG00000136824, ENSG00000109805, ENSG00000010292, ENSG00000113810, ENSG00000121152	1958	5	18224	9.30746	0.366198	0.0142463	0.0135264
GOTERM_CC_DIRECT	GO:0030496~midbody	27	1.16279	0.00113514	ENSG00000137807, ENSG00000118193, ENSG00000171241, ENSG00000138778, ENSG00000114346, ENSG00000112984, ENSG00000170312, ENSG00000198901, ENSG00000076382, ENSG00000178999, ENSG00000117650, ENSG00000166851, ENSG00000134690, ENSG00000087586, ENSG00000089685, ENSG00000084693, ENSG00000013573, ENSG00000161800, ENSG00000090889, ENSG00000066279, ENSG00000134222, ENSG00000117724, ENSG00000188175, ENSG0000…	1958	129	18224	1.94807	0.574338	0.0258674	0.0245603
GOTERM_CC_DIRECT	GO:0000784~nuclear chromosome, telomeric region	27	1.16279	0.00127689	ENSG00000095002, ENSG00000197153, ENSG00000073111, ENSG00000076003, ENSG00000020922, ENSG00000170312, ENSG00000198924, ENSG00000274267, ENSG00000062822, ENSG00000143799, ENSG00000085840, ENSG00000168496, ENSG00000126215, ENSG00000132646, ENSG00000112118, ENSG00000139618, ENSG00000104738, ENSG00000138346, ENSG00000152457, ENSG00000131652, ENSG00000051180, ENSG00000140451, ENSG00000164362, ENSG0000…	1958	130	18224	1.93309	0.617427	0.0282418	0.0268147
GOTERM_CC_DIRECT	GO:0000790~nuclear chromatin	36	1.55039	0.00133974	ENSG00000069275, ENSG00000108604, ENSG00000080503, ENSG00000075131, ENSG00000113356, ENSG00000154920, ENSG00000025434, ENSG00000159259, ENSG00000169083, ENSG00000204371, ENSG00000123607, ENSG00000100307, ENSG00000184260, ENSG00000188486, ENSG00000116062, ENSG00000082014, ENSG00000276043, ENSG00000101412, ENSG00000013573, ENSG00000105011, ENSG00000124575, ENSG00000146670, ENSG00000111602, ENSG0000…	1958	193	18224	1.73611	0.635109	0.0287852	0.0273306
GOTERM_CC_DIRECT	GO:0005694~chromosome	23	0.990525	0.00156632	ENSG00000160957, ENSG00000105202, ENSG00000184428, ENSG00000137804, ENSG00000146670, ENSG00000176635, ENSG00000025770, ENSG00000113810, ENSG00000138778, ENSG00000171792, ENSG00000177602, ENSG00000204371, ENSG00000163781, ENSG00000100206, ENSG00000137033, ENSG00000184661, ENSG00000051341, ENSG00000083642, ENSG00000090889, ENSG00000012048, ENSG00000140398, ENSG00000109685, ENSG00000143476	1958	105	18224	2.03878	0.69235	0.0327186	0.0310653
GOTERM_CC_DIRECT	GO:0005663~DNA replication factor C complex	5	0.215332	0.00166332	ENSG00000163918, ENSG00000133119, ENSG00000132646, ENSG00000049541, ENSG00000111445	1958	6	18224	7.75621	0.714027	0.0338059	0.0320976
GOTERM_CC_DIRECT	GO:0097431~mitotic spindle pole	6	0.258398	0.00225042	ENSG00000066629, ENSG00000138182, ENSG00000121957, ENSG00000066279, ENSG00000101447, ENSG00000136861	1958	10	18224	5.58447	0.816258	0.0445347	0.0422842
GOTERM_CC_DIRECT	GO:0043240~Fanconi anaemia nuclear complex	7	0.301464	0.00322979	ENSG00000181544, ENSG00000221829, ENSG00000187790, ENSG00000115392, ENSG00000187741, ENSG00000112039, ENSG00000158169	1958	15	18224	4.34348	0.912203	0.062277	0.05913
GOTERM_CC_DIRECT	GO:0000779~condensed chromosome, centromeric region	5	0.215332	0.00355087	ENSG00000010292, ENSG00000138778, ENSG00000151503, ENSG00000129810, ENSG00000178999	1958	7	18224	6.64818	0.931093	0.0667563	0.063383
GOTERM_CC_DIRECT	GO:0031262~Ndc80 complex	4	0.172265	0.00454875	ENSG00000152253, ENSG00000143228, ENSG00000080986, ENSG00000161888	1958	4	18224	9.30746	0.967563	0.0814443	0.0773287
GOTERM_CC_DIRECT	GO:0000942~condensed nuclear chromosome outer kinetochore	4	0.172265	0.00454875	ENSG00000169679, ENSG00000166851, ENSG00000080986, ENSG00000134057	1958	4	18224	9.30746	0.967563	0.0814443	0.0773287
GOTERM_CC_DIRECT	GO:0005739~mitochondrion	173	7.45047	0.0050787	ENSG00000111913, ENSG00000106049, ENSG00000133943, ENSG00000130159, ENSG00000077514, ENSG00000215845, ENSG00000214756, ENSG00000186081, ENSG00000152620, ENSG00000004139, ENSG00000083123, ENSG00000164211, ENSG00000060762, ENSG00000126858, ENSG00000168496, ENSG00000124279, ENSG00000140009, ENSG00000126215, ENSG00000167969, ENSG00000102125, ENSG00000175061, ENSG00000147437, ENSG00000198176, ENSG0000…	1958	1331	18224	1.20976	0.978267	0.0888181	0.08433
GOTERM_CC_DIRECT	GO:0005720~nuclear heterochromatin	8	0.344531	0.00648292	ENSG00000164032, ENSG00000276043, ENSG00000184357, ENSG00000054598, ENSG00000178409, ENSG00000154920, ENSG00000182568, ENSG00000164985	1958	22	18224	3.38453	0.992486	0.105852	0.100503
GOTERM_CC_DIRECT	GO:0043596~nuclear replication fork	5	0.215332	0.00649995	ENSG00000132646, ENSG00000160949, ENSG00000146263, ENSG00000121988, ENSG00000153147	1958	8	18224	5.81716	0.992583	0.105852	0.100503
GOTERM_CC_DIRECT	GO:0005759~mitochondrial matrix	51	2.19638	0.00651113	ENSG00000106049, ENSG00000128311, ENSG00000120832, ENSG00000083123, ENSG00000005187, ENSG00000161267, ENSG00000186687, ENSG00000139160, ENSG00000167969, ENSG00000105552, ENSG00000140905, ENSG00000197444, ENSG00000172840, ENSG00000137513, ENSG00000159445, ENSG00000174740, ENSG00000181192, ENSG00000196636, ENSG00000051180, ENSG00000204228, ENSG00000165672, ENSG00000166123, ENSG00000166321, ENSG0000…	1958	327	18224	1.45162	0.992645	0.105852	0.100503
GOTERM_CC_DIRECT	GO:0005657~replication fork	7	0.301464	0.00661576	ENSG00000140451, ENSG00000132646, ENSG00000188486, ENSG00000196584, ENSG00000276043, ENSG00000126215, ENSG00000149554	1958	17	18224	3.83248	0.993205	0.105852	0.100503
GOTERM_CC_DIRECT	GO:0000794~condensed nuclear chromosome	9	0.387597	0.00756257	ENSG00000051180, ENSG00000163781, ENSG00000117650, ENSG00000101945, ENSG00000100206, ENSG00000188486, ENSG00000149554, ENSG00000155657, ENSG00000012048	1958	28	18224	2.99168	0.996683	0.11848	0.112493
GOTERM_CC_DIRECT	GO:0016529~sarcoplasmic reticulum	10	0.430663	0.00810155	ENSG00000145349, ENSG00000213366, ENSG00000113296, ENSG00000196296, ENSG00000151150, ENSG00000162004, ENSG00000150995, ENSG00000054654, ENSG00000074370, ENSG00000196218	1958	34	18224	2.73749	0.997795	0.124334	0.118051
GOTERM_CC_DIRECT	GO:0032809~neuronal cell body membrane	7	0.301464	0.0090354	ENSG00000181754, ENSG00000050438, ENSG00000070961, ENSG00000184408, ENSG00000169836, ENSG00000175538, ENSG00000126500	1958	18	18224	3.61957	0.998914	0.135892	0.129026
GOTERM_CC_DIRECT	GO:0000228~nuclear chromosome	13	0.559862	0.00922544	ENSG00000164808, ENSG00000136824, ENSG00000197153, ENSG00000197299, ENSG00000131747, ENSG00000010292, ENSG00000051180, ENSG00000274267, ENSG00000123737, ENSG00000116062, ENSG00000089685, ENSG00000273983, ENSG00000197061	1958	53	18224	2.28296	0.99906	0.13603	0.129156
GOTERM_CC_DIRECT	GO:0032133~chromosome passenger complex	4	0.172265	0.0104625	ENSG00000134690, ENSG00000087586, ENSG00000089685, ENSG00000178999	1958	5	18224	7.44597	0.999633	0.151304	0.143659
GOTERM_CC_DIRECT	GO:0015934~large ribosomal subunit	6	0.258398	0.0123903	ENSG00000142541, ENSG00000169288, ENSG00000166441, ENSG00000161970, ENSG00000198755, ENSG00000265681	1958	14	18224	3.98891	0.999915	0.172546	0.163827
GOTERM_CC_DIRECT	GO:0000800~lateral element	6	0.258398	0.0123903	ENSG00000051180, ENSG00000196074, ENSG00000139618, ENSG00000197299, ENSG00000012048, ENSG00000149503	1958	14	18224	3.98891	0.999915	0.172546	0.163827
GOTERM_CC_DIRECT	GO:0045334~clathrin-coated endocytic vesicle	6	0.258398	0.0169705	ENSG00000229415, ENSG00000168484, ENSG00000133661, ENSG00000185303, ENSG00000122852, ENSG00000168878	1958	15	18224	3.72298	0.999997	0.232033	0.220308
GOTERM_CC_DIRECT	GO:0005658~alpha DNA polymerase:primase complex	4	0.172265	0.0192618	ENSG00000198056, ENSG00000112118, ENSG00000101868, ENSG00000014138	1958	6	18224	6.20497	1	0.258658	0.245587
GOTERM_CC_DIRECT	GO:0016323~basolateral plasma membrane	29	1.24892	0.0285571	ENSG00000104267, ENSG00000070961, ENSG00000196581, ENSG00000197594, ENSG00000151150, ENSG00000249437, ENSG00000198648, ENSG00000171885, ENSG00000240583, ENSG00000139540, ENSG00000124839, ENSG00000111052, ENSG00000080493, ENSG00000157890, ENSG00000182985, ENSG00000150594, ENSG00000144290, ENSG00000053918, ENSG00000082458, ENSG00000110195, ENSG00000150672, ENSG00000174669, ENSG00000173930, ENSG0000…	1958	180	18224	1.49953	1	0.376753	0.357715
GOTERM_CC_DIRECT	GO:0097486~multivesicular body lumen	4	0.172265	0.0310449	ENSG00000131400, ENSG00000168484, ENSG00000103811, ENSG00000168878	1958	7	18224	5.31855	1	0.399194	0.379022
GOTERM_CC_DIRECT	GO:0097149~centralspindlin complex	3	0.129199	0.0321061	ENSG00000137807, ENSG00000114346, ENSG00000161800	1958	3	18224	9.30746	1	0.399194	0.379022
GOTERM_CC_DIRECT	GO:0000811~GINS complex	3	0.129199	0.0321061	ENSG00000131153, ENSG00000101003, ENSG00000147536	1958	3	18224	9.30746	1	0.399194	0.379022
GOTERM_CC_DIRECT	GO:0010369~chromocenter	5	0.215332	0.0323814	ENSG00000104147, ENSG00000134690, ENSG00000171320, ENSG00000149503, ENSG00000178999	1958	12	18224	3.87811	1	0.399194	0.379022
GOTERM_CC_DIRECT	GO:0000795~synaptonemal complex	7	0.301464	0.0375283	ENSG00000196074, ENSG00000166851, ENSG00000100814, ENSG00000204410, ENSG00000176635, ENSG00000120498, ENSG00000064933	1958	24	18224	2.71467	1	0.455182	0.432181
GOTERM_CC_DIRECT	GO:0005615~extracellular space	165	7.10594	0.0451901	ENSG00000131400, ENSG00000111879, ENSG00000104267, ENSG00000115718, ENSG00000147274, ENSG00000115318, ENSG00000133661, ENSG00000183090, ENSG00000196604, ENSG00000075290, ENSG00000101439, ENSG00000164690, ENSG00000010704, ENSG00000261857, ENSG00000156140, ENSG00000182685, ENSG00000278588, ENSG00000147437, ENSG00000130203, ENSG00000135218, ENSG00000179399, ENSG00000164619, ENSG00000110013, ENSG0000…	1958	1347	18224	1.14011	1	0.539412	0.512154
GOTERM_CC_DIRECT	GO:0070062~extracellular exosome	329	14.1688	0.0479594	ENSG00000149294, ENSG00000104267, ENSG00000131400, ENSG00000066583, ENSG00000070961, ENSG00000110700, ENSG00000169583, ENSG00000005189, ENSG00000132970, ENSG00000119640, ENSG00000248487, ENSG00000196604, ENSG00000174804, ENSG00000101439, ENSG00000138030, ENSG00000121966, ENSG00000156140, ENSG00000102886, ENSG00000091536, ENSG00000167969, ENSG00000278588, ENSG00000089220, ENSG00000147676, ENSG0000…	1958	2811	18224	1.08935	1	0.563523	0.535047
GOTERM_CC_DIRECT	GO:0016020~membrane	260	11.1972	0.0518197	ENSG00000149294, ENSG00000151012, ENSG00000070961, ENSG00000110700, ENSG00000066468, ENSG00000142541, ENSG00000099260, ENSG00000126858, ENSG00000127946, ENSG00000168496, ENSG00000184985, ENSG00000160654, ENSG00000165304, ENSG00000163808, ENSG00000130203, ENSG00000135218, ENSG00000068650, ENSG00000091651, ENSG00000131779, ENSG00000171791, ENSG00000133835, ENSG00000135454, ENSG00000188092, ENSG0000…	1958	2200	18224	1.09997	1	0.599515	0.56922
GOTERM_CC_DIRECT	GO:0000781~chromosome, telomeric region	10	0.430663	0.0532012	ENSG00000100726, ENSG00000100206, ENSG00000197299, ENSG00000188486, ENSG00000164362, ENSG00000149554, ENSG00000020922, ENSG00000183765, ENSG00000123374, ENSG00000107672	1958	46	18224	2.02336	1	0.606172	0.575541
GOTERM_CC_DIRECT	GO:0042627~chylomicron	5	0.215332	0.0550969	ENSG00000130203, ENSG00000091583, ENSG00000130208, ENSG00000175445, ENSG00000184730	1958	14	18224	3.32409	1	0.618072	0.58684
GOTERM_CC_DIRECT	GO:0034361~very-low-density lipoprotein particle	6	0.258398	0.0558895	ENSG00000130203, ENSG00000091583, ENSG00000204444, ENSG00000130208, ENSG00000175445, ENSG00000184730	1958	20	18224	2.79224	1	0.618072	0.58684
GOTERM_CC_DIRECT	GO:0005778~peroxisomal membrane	11	0.47373	0.0593448	ENSG00000176894, ENSG00000140284, ENSG00000101417, ENSG00000131779, ENSG00000133835, ENSG00000178035, ENSG00000124587, ENSG00000123983, ENSG00000121691, ENSG00000156968, ENSG00000115425	1958	54	18224	1.89596	1	0.646772	0.61409
GOTERM_CC_DIRECT	GO:1990023~mitotic spindle midzone	4	0.172265	0.0633016	ENSG00000066629, ENSG00000121621, ENSG00000138182, ENSG00000138778	1958	9	18224	4.13665	1	0.68004	0.645676
GOTERM_CC_DIRECT	GO:0000307~cyclin-dependent protein kinase holoenzyme complex	5	0.215332	0.068961	ENSG00000123975, ENSG00000105173, ENSG00000123374, ENSG00000135446, ENSG00000173207	1958	15	18224	3.10249	1	0.730404	0.693496
GOTERM_CC_DIRECT	GO:0005912~adherens junction	10	0.430663	0.0826113	ENSG00000150054, ENSG00000198719, ENSG00000196581, ENSG00000169862, ENSG00000183230, ENSG00000153283, ENSG00000145242, ENSG00000135541, ENSG00000149564, ENSG00000111199	1958	50	18224	1.86149	1	0.840739	0.798255
GOTERM_CC_DIRECT	GO:0000780~condensed nuclear chromosome, centromeric region	4	0.172265	0.0834219	ENSG00000115163, ENSG00000087586, ENSG00000129810, ENSG00000178999	1958	10	18224	3.72298	1	0.840739	0.798255
GOTERM_CC_DIRECT	GO:0031616~spindle pole centrosome	4	0.172265	0.0834219	ENSG00000181163, ENSG00000126787, ENSG00000087586, ENSG00000178999	1958	10	18224	3.72298	1	0.840739	0.798255
GOTERM_CC_DIRECT	GO:0005637~nuclear inner membrane	9	0.387597	0.0843702	ENSG00000198780, ENSG00000189362, ENSG00000120802, ENSG00000166881, ENSG00000177990, ENSG00000170629, ENSG00000150995, ENSG00000178904, ENSG00000113368	1958	43	18224	1.94807	1	0.840739	0.798255
GOTERM_CC_DIRECT	GO:0005635~nuclear envelope	24	1.03359	0.0853025	ENSG00000102043, ENSG00000131018, ENSG00000179304, ENSG00000153132, ENSG00000213316, ENSG00000117724, ENSG00000113368, ENSG00000138587, ENSG00000167325, ENSG00000143799, ENSG00000163002, ENSG00000189362, ENSG00000120802, ENSG00000101868, ENSG00000115392, ENSG00000268350, ENSG00000166881, ENSG00000164197, ENSG00000187486, ENSG00000132182, ENSG00000143815, ENSG00000185104, ENSG00000054654, ENSG0000…	1958	159	18224	1.4049	1	0.840739	0.798255
GOTERM_CC_DIRECT	GO:0008076~voltage-gated potassium channel complex	15	0.645995	0.0860863	ENSG00000181754, ENSG00000184408, ENSG00000069424, ENSG00000053918, ENSG00000178342, ENSG00000184709, ENSG00000150672, ENSG00000175538, ENSG00000120457, ENSG00000187486, ENSG00000121361, ENSG00000182255, ENSG00000006071, ENSG00000124134, ENSG00000162687	1958	88	18224	1.5865	1	0.840739	0.798255
GOTERM_CC_DIRECT	GO:0005788~endoplasmic reticulum lumen	28	1.20586	0.0875591	ENSG00000115718, ENSG00000090530, ENSG00000170275, ENSG00000060718, ENSG00000157399, ENSG00000198848, ENSG00000188064, ENSG00000140284, ENSG00000164690, ENSG00000087301, ENSG00000112280, ENSG00000089248, ENSG00000155093, ENSG00000187955, ENSG00000128973, ENSG00000178202, ENSG00000134901, ENSG00000073067, ENSG00000139219, ENSG00000242252, ENSG00000144810, ENSG00000204248, ENSG00000026297, ENSG0000…	1958	192	18224	1.35734	1	0.844159	0.801502
GOTERM_CC_DIRECT	GO:0098536~deuterosome	3	0.129199	0.092464	ENSG00000162004, ENSG00000142731, ENSG00000156876	1958	5	18224	5.58447	1	0.847963	0.805114
GOTERM_CC_DIRECT	GO:0000444~MIS12/MIND type complex	3	0.129199	0.092464	ENSG00000260238, ENSG00000160783, ENSG00000149636	1958	5	18224	5.58447	1	0.847963	0.805114
GOTERM_CC_DIRECT	GO:0000778~condensed nuclear chromosome kinetochore	3	0.129199	0.092464	ENSG00000115163, ENSG00000156970, ENSG00000129534	1958	5	18224	5.58447	1	0.847963	0.805114
GOTERM_CC_DIRECT	GO:0031227~intrinsic component of endoplasmic reticulum membrane	3	0.129199	0.092464	ENSG00000164197, ENSG00000158220, ENSG00000130649	1958	5	18224	5.58447	1	0.847963	0.805114
GOTERM_CC_DIRECT	GO:0016363~nuclear matrix	16	0.689061	0.093984	ENSG00000197299, ENSG00000117724, ENSG00000157212, ENSG00000113368, ENSG00000203760, ENSG00000113140, ENSG00000118513, ENSG00000101868, ENSG00000079102, ENSG00000182263, ENSG00000276043, ENSG00000127337, ENSG00000095637, ENSG00000090889, ENSG00000182568, ENSG00000215021	1958	97	18224	1.53525	1	0.851517	0.808489
GOTERM_CC_DIRECT	GO:0015630~microtubule cytoskeleton	21	0.904393	0.0959912	ENSG00000073111, ENSG00000111602, ENSG00000138778, ENSG00000134222, ENSG00000170584, ENSG00000097046, ENSG00000198901, ENSG00000157456, ENSG00000189046, ENSG00000013810, ENSG00000139354, ENSG00000166851, ENSG00000166037, ENSG00000121621, ENSG00000166582, ENSG00000165175, ENSG00000088325, ENSG00000142945, ENSG00000087586, ENSG00000128944, ENSG00000168646	1958	137	18224	1.42669	1	0.85935	0.815926
