# Supplementary material for: Modeling fibrotic alveolar transitional cells with pluripotent stem cell-derived alveolar organoids
Source: Life Sci Alliance. 2023 May 25;6(8):e202201853. doi: 10.26508/lsa.202201853 (PMC10213712; doi:10.26508/lsa.202201853)
Supplement: Supplementary file 6 [file LSA-2022-01853_SdataF2.6.xlsx]

## Sheet: SdataF2.6
Category	Term	Count	%	PValue	Genes	List Total	Pop Hits	Pop Total	Fold Enrichment	Bonferroni	Benjamini	FDR
GOTERM_MF_DIRECT	GO:0098641~cadherin binding involved in cell-cell adhesion	87	3.32188	7.81824e-14	ENSG00000133789, ENSG00000042493, ENSG00000105355, ENSG00000197694, ENSG00000182718, ENSG00000135046, ENSG00000180370, ENSG00000214517, ENSG00000108829, ENSG00000044115, ENSG00000173801, ENSG00000115310, ENSG00000247596, ENSG00000135048, ENSG00000138594, ENSG00000084733, ENSG00000278828, ENSG00000100345, ENSG00000035403, ENSG00000104067, ENSG00000050405, ENSG00000128641, ENSG00000106636, ENSG0000…	2217	290	16881	2.2843	1.22007e-10	1.22043e-10	1.19541e-10
GOTERM_MF_DIRECT	GO:0005509~calcium ion binding	165	6.30011	2.01272e-13	ENSG00000133789, ENSG00000134757, ENSG00000162949, ENSG00000240764, ENSG00000095587, ENSG00000134755, ENSG00000109436, ENSG00000024422, ENSG00000049323, ENSG00000182718, ENSG00000196562, ENSG00000197410, ENSG00000137501, ENSG00000135046, ENSG00000137745, ENSG00000197535, ENSG00000067715, ENSG00000164176, ENSG00000204956, ENSG00000253846, ENSG00000107130, ENSG00000183496, ENSG00000148400, ENSG0000…	2217	717	16881	1.75225	3.14203e-10	1.57093e-10	1.53872e-10
GOTERM_MF_DIRECT	GO:0004871~signal transducer activity	64	2.44368	2.50685e-11	ENSG00000196083, ENSG00000131323, ENSG00000174292, ENSG00000152661, ENSG00000109756, ENSG00000111711, ENSG00000187091, ENSG00000114423, ENSG00000173801, ENSG00000060558, ENSG00000141574, ENSG00000168610, ENSG00000134470, ENSG00000164054, ENSG00000127666, ENSG00000155366, ENSG00000100292, ENSG00000134363, ENSG00000240891, ENSG00000114450, ENSG00000189067, ENSG00000100614, ENSG00000078369, ENSG0000…	2217	204	16881	2.38881	3.91319e-08	1.3044e-08	1.27766e-08
GOTERM_MF_DIRECT	GO:0005178~integrin binding	39	1.48912	1.63125e-09	ENSG00000161638, ENSG00000136999, ENSG00000130635, ENSG00000128052, ENSG00000113578, ENSG00000136235, ENSG00000120708, ENSG00000137801, ENSG00000164171, ENSG00000115414, ENSG00000137845, ENSG00000005884, ENSG00000166333, ENSG00000164176, ENSG00000006210, ENSG00000035862, ENSG00000140545, ENSG00000177697, ENSG00000213694, ENSG00000130402, ENSG00000072110, ENSG00000150093, ENSG00000110799, ENSG0000…	2217	105	16881	2.82818	2.54638e-06	5.51388e-07	5.40085e-07
GOTERM_MF_DIRECT	GO:0051015~actin filament binding	45	1.71821	1.76614e-09	ENSG00000105357, ENSG00000130479, ENSG00000162704, ENSG00000115935, ENSG00000128591, ENSG00000196586, ENSG00000198467, ENSG00000167460, ENSG00000044115, ENSG00000241553, ENSG00000176438, ENSG00000176658, ENSG00000110880, ENSG00000138771, ENSG00000100345, ENSG00000130429, ENSG00000115091, ENSG00000164877, ENSG00000187017, ENSG00000127603, ENSG00000162614, ENSG00000102024, ENSG00000110218, ENSG0000…	2217	132	16881	2.5958	2.75694e-06	5.51388e-07	5.40085e-07
GOTERM_MF_DIRECT	GO:0005515~protein binding	1281	48.9118	3.86311e-09	ENSG00000065491, ENSG00000214357, ENSG00000077238, ENSG00000137628, ENSG00000263528, ENSG00000113657, ENSG00000103855, ENSG00000197930, ENSG00000077232, ENSG00000196843, ENSG00000196839, ENSG00000034510, ENSG00000132170, ENSG00000131080, ENSG00000011638, ENSG00000183770, ENSG00000108061, ENSG00000100345, ENSG00000127824, ENSG00000145012, ENSG00000070831, ENSG00000100342, ENSG00000126970, ENSG0000…	2217	8785	16881	1.1103	6.0303e-06	1.00505e-06	9.8445e-07
GOTERM_MF_DIRECT	GO:0003779~actin binding	72	2.74914	1.52669e-08	ENSG00000042493, ENSG00000128872, ENSG00000197694, ENSG00000198467, ENSG00000243156, ENSG00000065534, ENSG00000197535, ENSG00000152229, ENSG00000196526, ENSG00000183091, ENSG00000138594, ENSG00000082397, ENSG00000079385, ENSG00000109790, ENSG00000171617, ENSG00000100345, ENSG00000079308, ENSG00000104142, ENSG00000035403, ENSG00000099812, ENSG00000177731, ENSG00000130402, ENSG00000102271, ENSG0000…	2217	278	16881	1.97206	2.38314e-05	3.40453e-06	3.33474e-06
GOTERM_MF_DIRECT	GO:0043236~laminin binding	16	0.61092	5.05455e-08	ENSG00000150093, ENSG00000137801, ENSG00000164171, ENSG00000116962, ENSG00000005884, ENSG00000131981, ENSG00000163131, ENSG00000143369, ENSG00000091409, ENSG00000204542, ENSG00000188157, ENSG00000124466, ENSG00000063660, ENSG00000142910, ENSG00000087085, ENSG00000100097	2217	25	16881	4.87318	7.88984e-05	9.86269e-06	9.6605e-06
GOTERM_MF_DIRECT	GO:0002020~protease binding	33	1.26002	1.01751e-06	ENSG00000124570, ENSG00000172175, ENSG00000104689, ENSG00000182718, ENSG00000115414, ENSG00000003402, ENSG00000005884, ENSG00000035862, ENSG00000168398, ENSG00000188488, ENSG00000125726, ENSG00000148346, ENSG00000142867, ENSG00000259207, ENSG00000123384, ENSG00000102265, ENSG00000106366, ENSG00000140564, ENSG00000110218, ENSG00000105664, ENSG00000150093, ENSG00000110799, ENSG00000175315, ENSG0000…	2217	101	16881	2.48785	0.00158707	0.000176481	0.000172863
GOTERM_MF_DIRECT	GO:0042802~identical protein binding	144	5.49828	1.65189e-06	ENSG00000069696, ENSG00000166908, ENSG00000099822, ENSG00000180370, ENSG00000067715, ENSG00000119401, ENSG00000154127, ENSG00000144724, ENSG00000132170, ENSG00000109670, ENSG00000130707, ENSG00000070831, ENSG00000184743, ENSG00000182326, ENSG00000167723, ENSG00000130202, ENSG00000075624, ENSG00000132109, ENSG00000113924, ENSG00000112559, ENSG00000171552, ENSG00000197249, ENSG00000157224, ENSG0000…	2217	749	16881	1.46391	0.00257528	0.00025786	0.000252574
GOTERM_MF_DIRECT	GO:0008083~growth factor activity	44	1.68003	3.46827e-06	ENSG00000161958, ENSG00000136999, ENSG00000130513, ENSG00000176697, ENSG00000184916, ENSG00000163739, ENSG00000113578, ENSG00000116985, ENSG00000136634, ENSG00000134259, ENSG00000138675, ENSG00000175505, ENSG00000163083, ENSG00000113070, ENSG00000125845, ENSG00000145431, ENSG00000102265, ENSG00000095752, ENSG00000185737, ENSG00000128342, ENSG00000197461, ENSG00000156574, ENSG00000105329, ENSG0000…	2217	162	16881	2.06809	0.00539934	0.000492178	0.000482089
GOTERM_MF_DIRECT	GO:0005525~GTP binding	83	3.16915	4.3433e-06	ENSG00000175582, ENSG00000181467, ENSG00000072422, ENSG00000024422, ENSG00000172432, ENSG00000137502, ENSG00000174775, ENSG00000138758, ENSG00000137267, ENSG00000060558, ENSG00000276600, ENSG00000084733, ENSG00000154917, ENSG00000166592, ENSG00000126458, ENSG00000127824, ENSG00000125249, ENSG00000104140, ENSG00000165105, ENSG00000070831, ENSG00000184743, ENSG00000162433, ENSG00000013016, ENSG0000…	2217	384	16881	1.64581	0.00675697	0.00052983	0.000518968
GOTERM_MF_DIRECT	GO:0003924~GTPase activity	57	2.1764	4.41242e-06	ENSG00000175582, ENSG00000172432, ENSG00000137502, ENSG00000174775, ENSG00000137267, ENSG00000060558, ENSG00000084733, ENSG00000154917, ENSG00000166592, ENSG00000126458, ENSG00000127824, ENSG00000125249, ENSG00000070831, ENSG00000184743, ENSG00000134287, ENSG00000168461, ENSG00000172602, ENSG00000175906, ENSG00000143622, ENSG00000197959, ENSG00000116473, ENSG00000124209, ENSG00000078369, ENSG0000…	2217	234	16881	1.85478	0.00686414	0.00052983	0.000518968
GOTERM_MF_DIRECT	GO:0005102~receptor binding	75	2.86369	2.43365e-05	ENSG00000136859, ENSG00000174292, ENSG00000152661, ENSG00000103855, ENSG00000105639, ENSG00000135046, ENSG00000213625, ENSG00000175505, ENSG00000154764, ENSG00000204592, ENSG00000125845, ENSG00000164251, ENSG00000125726, ENSG00000135919, ENSG00000106366, ENSG00000101076, ENSG00000162434, ENSG00000165029, ENSG00000110218, ENSG00000130202, ENSG00000185737, ENSG00000145040, ENSG00000111186, ENSG0000…	2217	353	16881	1.61778	0.0372772	0.00271352	0.00265789
GOTERM_MF_DIRECT	GO:0005125~cytokine activity	43	1.64185	7.07479e-05	ENSG00000110944, ENSG00000153551, ENSG00000130513, ENSG00000105835, ENSG00000008517, ENSG00000116985, ENSG00000136634, ENSG00000175505, ENSG00000154764, ENSG00000141574, ENSG00000120337, ENSG00000120659, ENSG00000163083, ENSG00000125845, ENSG00000125726, ENSG00000164136, ENSG00000102265, ENSG00000095752, ENSG00000128342, ENSG00000156574, ENSG00000105329, ENSG00000115008, ENSG00000157168, ENSG0000…	2217	176	16881	1.86032	0.104561	0.00736249	0.00721157
GOTERM_MF_DIRECT	GO:0017124~SH3 domain binding	32	1.22184	0.000111376	ENSG00000069696, ENSG00000152661, ENSG00000113657, ENSG00000115935, ENSG00000114423, ENSG00000137845, ENSG00000136754, ENSG00000169129, ENSG00000166333, ENSG00000148848, ENSG00000251322, ENSG00000088538, ENSG00000154380, ENSG00000187017, ENSG00000087266, ENSG00000128512, ENSG00000050820, ENSG00000136848, ENSG00000187838, ENSG00000168918, ENSG00000033170, ENSG00000135596, ENSG00000112531, ENSG0000…	2217	119	16881	2.04755	0.159592	0.0108661	0.0106434
GOTERM_MF_DIRECT	GO:0005200~structural constituent of cytoskeleton	30	1.14548	0.000145801	ENSG00000096696, ENSG00000139926, ENSG00000104722, ENSG00000176014, ENSG00000162704, ENSG00000197694, ENSG00000026025, ENSG00000205420, ENSG00000241553, ENSG00000171345, ENSG00000137267, ENSG00000137285, ENSG00000082397, ENSG00000171877, ENSG00000130429, ENSG00000115091, ENSG00000127824, ENSG00000185479, ENSG00000186847, ENSG00000184009, ENSG00000075624, ENSG00000173898, ENSG00000167552, ENSG0000…	2217	110	16881	2.07664	0.203566	0.0133879	0.0131135
GOTERM_MF_DIRECT	GO:0005518~collagen binding	20	0.76365	0.000155683	ENSG00000105664, ENSG00000197461, ENSG00000137809, ENSG00000154175, ENSG00000110799, ENSG00000120708, ENSG00000137745, ENSG00000139329, ENSG00000164171, ENSG00000115414, ENSG00000116962, ENSG00000005884, ENSG00000163131, ENSG00000011028, ENSG00000205336, ENSG00000101665, ENSG00000100311, ENSG00000087085, ENSG00000164733, ENSG00000163710	2217	60	16881	2.53811	0.21576	0.0135012	0.0132244
GOTERM_MF_DIRECT	GO:0045499~chemorepellent activity	12	0.45819	0.000335641	ENSG00000143434, ENSG00000082684, ENSG00000153993, ENSG00000185737, ENSG00000001617, ENSG00000185033, ENSG00000075223, ENSG00000138623, ENSG00000157168, ENSG00000135622, ENSG00000137872, ENSG00000185070	2217	27	16881	3.38415	0.407867	0.0275756	0.0270103
GOTERM_MF_DIRECT	GO:0008201~heparin binding	38	1.45094	0.000360143	ENSG00000103196, ENSG00000136999, ENSG00000130635, ENSG00000113578, ENSG00000136235, ENSG00000119681, ENSG00000137801, ENSG00000115414, ENSG00000058085, ENSG00000118257, ENSG00000113070, ENSG00000188488, ENSG00000105290, ENSG00000135919, ENSG00000124875, ENSG00000099937, ENSG00000101670, ENSG00000104332, ENSG00000105664, ENSG00000156234, ENSG00000154175, ENSG00000142949, ENSG00000142192, ENSG0000…	2217	160	16881	1.80841	0.430095	0.0281092	0.027533
GOTERM_MF_DIRECT	GO:0001948~glycoprotein binding	20	0.76365	0.000490681	ENSG00000134109, ENSG00000107338, ENSG00000104368, ENSG00000110799, ENSG00000105329, ENSG00000039068, ENSG00000026025, ENSG00000072274, ENSG00000197249, ENSG00000137801, ENSG00000005884, ENSG00000196924, ENSG00000116661, ENSG00000169896, ENSG00000106089, ENSG00000166710, ENSG00000197081, ENSG00000163235, ENSG00000147852, ENSG00000100097	2217	65	16881	2.34287	0.535197	0.0358341	0.0350995
GOTERM_MF_DIRECT	GO:0005031~tumor necrosis factor-activated receptor activity	11	0.420008	0.000505029	ENSG00000164761, ENSG00000146072, ENSG00000049249, ENSG00000131080, ENSG00000104689, ENSG00000120889, ENSG00000215788, ENSG00000173530, ENSG00000026103, ENSG00000141655, ENSG00000054967	2217	24	16881	3.48991	0.545496	0.0358341	0.0350995
GOTERM_MF_DIRECT	GO:0005080~protein kinase C binding	16	0.61092	0.000528546	ENSG00000096696, ENSG00000138448, ENSG00000057294, ENSG00000247596, ENSG00000170027, ENSG00000163110, ENSG00000170955, ENSG00000161011, ENSG00000169047, ENSG00000048052, ENSG00000165617, ENSG00000108010, ENSG00000277443, ENSG00000122367, ENSG00000149557, ENSG00000106211	2217	46	16881	2.64847	0.561887	0.0358722	0.0351368
GOTERM_MF_DIRECT	GO:0005089~Rho guanyl-nucleotide exchange factor activity	22	0.840015	0.000707655	ENSG00000131037, ENSG00000178038, ENSG00000146192, ENSG00000074964, ENSG00000156299, ENSG00000113319, ENSG00000180263, ENSG00000006607, ENSG00000171680, ENSG00000136002, ENSG00000038382, ENSG00000228741, ENSG00000177106, ENSG00000159842, ENSG00000146426, ENSG00000008323, ENSG00000160293, ENSG00000183111, ENSG00000160145, ENSG00000165801, ENSG00000126822, ENSG00000120278	2217	77	16881	2.17553	0.668803	0.0460271	0.0450835
GOTERM_MF_DIRECT	GO:0005201~extracellular matrix structural constituent	20	0.76365	0.000742582	ENSG00000138829, ENSG00000105664, ENSG00000204291, ENSG00000108821, ENSG00000130635, ENSG00000091136, ENSG00000197565, ENSG00000134871, ENSG00000169031, ENSG00000139329, ENSG00000133048, ENSG00000204262, ENSG00000038427, ENSG00000166147, ENSG00000187498, ENSG00000130508, ENSG00000142910, ENSG00000163520, ENSG00000081052, ENSG00000140511	2217	67	16881	2.27294	0.686389	0.0463668	0.0454163
GOTERM_MF_DIRECT	GO:0031005~filamin binding	8	0.30546	0.000981243	ENSG00000079385, ENSG00000072832, ENSG00000120913, ENSG00000113657, ENSG00000078114, ENSG00000164877, ENSG00000162458, ENSG00000151640	2217	14	16881	4.35105	0.783999	0.0589123	0.0577047
GOTERM_MF_DIRECT	GO:0004222~metalloendopeptidase activity	28	1.06911	0.0012698	ENSG00000095587, ENSG00000136378, ENSG00000137745, ENSG00000137845, ENSG00000038295, ENSG00000148848, ENSG00000117298, ENSG00000100767, ENSG00000166670, ENSG00000125966, ENSG00000087245, ENSG00000102174, ENSG00000099953, ENSG00000171551, ENSG00000137975, ENSG00000154736, ENSG00000137673, ENSG00000269113, ENSG00000078098, ENSG00000157227, ENSG00000197859, ENSG00000168487, ENSG00000135074, ENSG0000…	2217	113	16881	1.88674	0.862401	0.0734131	0.0719082
GOTERM_MF_DIRECT	GO:0042803~protein homodimerization activity	125	4.77281	0.00134883	ENSG00000089060, ENSG00000175344, ENSG00000135046, ENSG00000138311, ENSG00000006432, ENSG00000168092, ENSG00000134070, ENSG00000079385, ENSG00000113494, ENSG00000142661, ENSG00000117298, ENSG00000163083, ENSG00000100504, ENSG00000167165, ENSG00000100345, ENSG00000074416, ENSG00000130202, ENSG00000100292, ENSG00000072110, ENSG00000171552, ENSG00000176720, ENSG00000138600, ENSG00000151914, ENSG0000…	2217	730	16881	1.30383	0.878392	0.074587	0.073058
GOTERM_MF_DIRECT	GO:0004867~serine-type endopeptidase inhibitor activity	25	0.954563	0.00138566	ENSG00000214510, ENSG00000021355, ENSG00000124570, ENSG00000206075, ENSG00000150938, ENSG00000100767, ENSG00000188488, ENSG00000102109, ENSG00000100665, ENSG00000124116, ENSG00000135919, ENSG00000099937, ENSG00000106366, ENSG00000140564, ENSG00000215018, ENSG00000196136, ENSG00000142192, ENSG00000197249, ENSG00000177359, ENSG00000152377, ENSG00000156535, ENSG00000166145, ENSG00000166401, ENSG0000…	2217	97	16881	1.96246	0.885195	0.074587	0.073058
GOTERM_MF_DIRECT	GO:0030215~semaphorin receptor binding	10	0.381825	0.0016428	ENSG00000143434, ENSG00000082684, ENSG00000153993, ENSG00000001617, ENSG00000185033, ENSG00000075223, ENSG00000138623, ENSG00000142669, ENSG00000135622, ENSG00000137872	2217	23	16881	3.31058	0.923198	0.0854803	0.083728
GOTERM_MF_DIRECT	GO:0005198~structural molecule activity	50	1.90913	0.00187944	ENSG00000135046, ENSG00000044115, ENSG00000173801, ENSG00000170454, ENSG00000171345, ENSG00000122218, ENSG00000061656, ENSG00000082397, ENSG00000135480, ENSG00000186847, ENSG00000035403, ENSG00000167767, ENSG00000078018, ENSG00000091136, ENSG00000169031, ENSG00000197965, ENSG00000157224, ENSG00000170421, ENSG00000170465, ENSG00000171557, ENSG00000116871, ENSG00000189143, ENSG00000253958, ENSG0000…	2217	247	16881	1.54137	0.946952	0.0946387	0.0926987
GOTERM_MF_DIRECT	GO:0031994~insulin-like growth factor I binding	7	0.267278	0.00231245	ENSG00000091409, ENSG00000138448, ENSG00000132470, ENSG00000146674, ENSG00000259207, ENSG00000141753, ENSG00000140443	2217	12	16881	4.4417	0.973054	0.112804	0.110492
GOTERM_MF_DIRECT	GO:0008191~metalloendopeptidase inhibitor activity	8	0.30546	0.00257514	ENSG00000035862, ENSG00000130303, ENSG00000169031, ENSG00000196104, ENSG00000100234, ENSG00000134259, ENSG00000152377, ENSG00000102265	2217	16	16881	3.80717	0.982136	0.121812	0.119315
GOTERM_MF_DIRECT	GO:0008017~microtubule binding	43	1.64185	0.00271315	ENSG00000101350, ENSG00000106665, ENSG00000130479, ENSG00000104722, ENSG00000140859, ENSG00000130559, ENSG00000130779, ENSG00000117519, ENSG00000162849, ENSG00000047849, ENSG00000168172, ENSG00000130294, ENSG00000084731, ENSG00000061337, ENSG00000054523, ENSG00000127603, ENSG00000140941, ENSG00000166579, ENSG00000100242, ENSG00000107771, ENSG00000102781, ENSG00000101460, ENSG00000109846, ENSG0000…	2217	208	16881	1.57412	0.985607	0.123833	0.121294
GOTERM_MF_DIRECT	GO:0005164~tumor necrosis factor receptor binding	11	0.420008	0.00277652	ENSG00000131323, ENSG00000120659, ENSG00000121858, ENSG00000232810, ENSG00000125726, ENSG00000056558, ENSG00000115415, ENSG00000227507, ENSG00000168040, ENSG00000125657, ENSG00000102871	2217	29	16881	2.8882	0.986966	0.123833	0.121294
GOTERM_MF_DIRECT	GO:0030296~protein tyrosine kinase activator activity	6	0.229095	0.00308892	ENSG00000169129, ENSG00000183087, ENSG00000180370, ENSG00000157168, ENSG00000272398, ENSG00000136754	2217	9	16881	5.07623	0.992008	0.133939	0.131193
GOTERM_MF_DIRECT	GO:0004872~receptor activity	44	1.68003	0.00350633	ENSG00000174130, ENSG00000049249, ENSG00000110324, ENSG00000104689, ENSG00000105855, ENSG00000215788, ENSG00000137766, ENSG00000132470, ENSG00000026103, ENSG00000171444, ENSG00000074181, ENSG00000118257, ENSG00000143217, ENSG00000134250, ENSG00000131080, ENSG00000164251, ENSG00000148400, ENSG00000124731, ENSG00000259207, ENSG00000123384, ENSG00000141655, ENSG00000106123, ENSG00000108960, ENSG0000…	2217	217	16881	1.54392	0.995843	0.146356	0.143355
GOTERM_MF_DIRECT	GO:0086083~cell adhesive protein binding involved in bundle of His cell-Purkinje myocyte communication	5	0.190913	0.00356279	ENSG00000134755, ENSG00000096696, ENSG00000173801, ENSG00000057294, ENSG00000046604	2217	6	16881	6.34529	0.996195	0.146356	0.143355
GOTERM_MF_DIRECT	GO:0017137~Rab GTPase binding	30	1.14548	0.00419353	ENSG00000065491, ENSG00000177169, ENSG00000109436, ENSG00000123240, ENSG00000182718, ENSG00000137501, ENSG00000243156, ENSG00000110047, ENSG00000197535, ENSG00000135127, ENSG00000092929, ENSG00000167202, ENSG00000164877, ENSG00000167306, ENSG00000135956, ENSG00000156675, ENSG00000065882, ENSG00000135596, ENSG00000099992, ENSG00000104419, ENSG00000067208, ENSG00000100949, ENSG00000135631, ENSG0000…	2217	134	16881	1.7047	0.998584	0.165723	0.162326
GOTERM_MF_DIRECT	GO:0001968~fibronectin binding	10	0.381825	0.00435275	ENSG00000163131, ENSG00000150093, ENSG00000204542, ENSG00000138448, ENSG00000146674, ENSG00000137801, ENSG00000259207, ENSG00000091986, ENSG00000070404, ENSG00000005884	2217	26	16881	2.92859	0.998897	0.165723	0.162326
GOTERM_MF_DIRECT	GO:0050840~extracellular matrix binding	10	0.381825	0.00435275	ENSG00000185585, ENSG00000205336, ENSG00000120708, ENSG00000138448, ENSG00000162745, ENSG00000137801, ENSG00000154736, ENSG00000259207, ENSG00000166106, ENSG00000163520	2217	26	16881	2.92859	0.998897	0.165723	0.162326
GOTERM_MF_DIRECT	GO:0045294~alpha-catenin binding	6	0.229095	0.00551301	ENSG00000170558, ENSG00000168036, ENSG00000184363, ENSG00000173801, ENSG00000057294, ENSG00000035403	2217	10	16881	4.56861	0.999821	0.2049	0.2007
GOTERM_MF_DIRECT	GO:0030676~Rac guanyl-nucleotide exchange factor activity	7	0.267278	0.00594975	ENSG00000131037, ENSG00000156299, ENSG00000006607, ENSG00000160145, ENSG00000136002, ENSG00000228741, ENSG00000177106	2217	14	16881	3.80717	0.99991	0.21599	0.211562
GOTERM_MF_DIRECT	GO:0005160~transforming growth factor beta receptor binding	13	0.496373	0.00630339	ENSG00000156574, ENSG00000130513, ENSG00000105329, ENSG00000171236, ENSG00000116985, ENSG00000112175, ENSG00000163083, ENSG00000168487, ENSG00000125845, ENSG00000183682, ENSG00000164404, ENSG00000101144, ENSG00000122641	2217	42	16881	2.35682	0.999948	0.218658	0.214175
GOTERM_MF_DIRECT	GO:0008307~structural constituent of muscle	13	0.496373	0.00630339	ENSG00000154553, ENSG00000092841, ENSG00000178209, ENSG00000078114, ENSG00000198467, ENSG00000167460, ENSG00000171345, ENSG00000183091, ENSG00000143549, ENSG00000182253, ENSG00000101335, ENSG00000162614, ENSG00000183963	2217	42	16881	2.35682	0.999948	0.218658	0.214175
GOTERM_MF_DIRECT	GO:0001618~virus receptor activity	18	0.687285	0.00793364	ENSG00000130202, ENSG00000185803, ENSG00000161638, ENSG00000150093, ENSG00000110876, ENSG00000138448, ENSG00000072274, ENSG00000164171, ENSG00000110400, ENSG00000143324, ENSG00000082781, ENSG00000143217, ENSG00000186792, ENSG00000259207, ENSG00000185896, ENSG00000125266, ENSG00000090339, ENSG00000163347	2217	70	16881	1.95797	0.999996	0.269226	0.263707
GOTERM_MF_DIRECT	GO:0046978~TAP1 binding	4	0.15273	0.00814906	ENSG00000231925, ENSG00000204642, ENSG00000204267, ENSG00000168394	2217	4	16881	7.61434	0.999997	0.270653	0.265105
GOTERM_MF_DIRECT	GO:0005355~glucose transmembrane transporter activity	7	0.267278	0.0088281	ENSG00000136856, ENSG00000142583, ENSG00000117394, ENSG00000173262, ENSG00000160326, ENSG00000146411, ENSG00000059804	2217	15	16881	3.55336	0.999999	0.281719	0.275944
GOTERM_MF_DIRECT	GO:0048407~platelet-derived growth factor binding	6	0.229095	0.00902368	ENSG00000142156, ENSG00000197461, ENSG00000108821, ENSG00000187498, ENSG00000130635, ENSG00000100311	2217	11	16881	4.15328	0.999999	0.281719	0.275944
GOTERM_MF_DIRECT	GO:0005536~glucose binding	6	0.229095	0.00902368	ENSG00000156510, ENSG00000136856, ENSG00000100504, ENSG00000159399, ENSG00000156515, ENSG00000059804	2217	11	16881	4.15328	0.999999	0.281719	0.275944
GOTERM_MF_DIRECT	GO:0003774~motor activity	17	0.649103	0.0100042	ENSG00000128641, ENSG00000105357, ENSG00000155980, ENSG00000092841, ENSG00000129250, ENSG00000196586, ENSG00000130294, ENSG00000175203, ENSG00000197535, ENSG00000197879, ENSG00000176658, ENSG00000084731, ENSG00000165169, ENSG00000157483, ENSG00000100345, ENSG00000167306, ENSG00000126214	2217	66	16881	1.96127	1	0.306208	0.299931
GOTERM_MF_DIRECT	GO:0000146~microfilament motor activity	8	0.30546	0.010857	ENSG00000128641, ENSG00000105357, ENSG00000157483, ENSG00000100345, ENSG00000197535, ENSG00000167306, ENSG00000197879, ENSG00000176658	2217	20	16881	3.04574	1	0.325918	0.319237
GOTERM_MF_DIRECT	GO:0070300~phosphatidic acid binding	7	0.267278	0.0125799	ENSG00000109756, ENSG00000116141, ENSG00000100139, ENSG00000159363, ENSG00000187091, ENSG00000110697, ENSG00000154217	2217	16	16881	3.33128	1	0.352154	0.344935
GOTERM_MF_DIRECT	GO:0050431~transforming growth factor beta binding	7	0.267278	0.0125799	ENSG00000119699, ENSG00000106799, ENSG00000049323, ENSG00000115170, ENSG00000138448, ENSG00000137801, ENSG00000156535	2217	16	16881	3.33128	1	0.352154	0.344935
GOTERM_MF_DIRECT	GO:0005123~death receptor binding	7	0.267278	0.0125799	ENSG00000136848, ENSG00000172936, ENSG00000137275, ENSG00000164305, ENSG00000168040, ENSG00000015475, ENSG00000003402	2217	16	16881	3.33128	1	0.352154	0.344935
GOTERM_MF_DIRECT	GO:0050839~cell adhesion molecule binding	16	0.61092	0.0126333	ENSG00000181885, ENSG00000130202, ENSG00000096696, ENSG00000150093, ENSG00000105767, ENSG00000171560, ENSG00000039068, ENSG00000171564, ENSG00000110400, ENSG00000173801, ENSG00000171557, ENSG00000046604, ENSG00000143217, ENSG00000184363, ENSG00000259207, ENSG00000149256	2217	62	16881	1.96499	1	0.352154	0.344935
GOTERM_MF_DIRECT	GO:0055056~D-glucose transmembrane transporter activity	5	0.190913	0.013361	ENSG00000136856, ENSG00000117394, ENSG00000160326, ENSG00000146411, ENSG00000059804	2217	8	16881	4.75896	1	0.365903	0.358402
GOTERM_MF_DIRECT	GO:0003777~microtubule motor activity	19	0.725468	0.0143428	ENSG00000101350, ENSG00000155980, ENSG00000140859, ENSG00000105877, ENSG00000129250, ENSG00000162849, ENSG00000197102, ENSG00000174996, ENSG00000158486, ENSG00000130294, ENSG00000116852, ENSG00000084731, ENSG00000077380, ENSG00000137177, ENSG00000054523, ENSG00000187775, ENSG00000039139, ENSG00000126214, ENSG00000104892	2217	80	16881	1.80841	1	0.386018	0.378105
GOTERM_MF_DIRECT	GO:0005546~phosphatidylinositol-4,5-bisphosphate binding	15	0.572738	0.0159794	ENSG00000128641, ENSG00000090020, ENSG00000178996, ENSG00000110975, ENSG00000182718, ENSG00000137501, ENSG00000067715, ENSG00000174307, ENSG00000247596, ENSG00000168952, ENSG00000265190, ENSG00000184060, ENSG00000116141, ENSG00000123700, ENSG00000127831	2217	58	16881	1.96923	1	0.408917	0.400534
GOTERM_MF_DIRECT	GO:0005544~calcium-dependent phospholipid binding	15	0.572738	0.0159794	ENSG00000135636, ENSG00000110975, ENSG00000182718, ENSG00000137501, ENSG00000135046, ENSG00000198535, ENSG00000067715, ENSG00000173227, ENSG00000265190, ENSG00000143469, ENSG00000138772, ENSG00000205502, ENSG00000132718, ENSG00000272636, ENSG00000019505	2217	58	16881	1.96923	1	0.408917	0.400534
GOTERM_MF_DIRECT	GO:0048306~calcium-dependent protein binding	15	0.572738	0.0159794	ENSG00000090020, ENSG00000187838, ENSG00000182718, ENSG00000135046, ENSG00000163191, ENSG00000111450, ENSG00000067715, ENSG00000138674, ENSG00000197956, ENSG00000170248, ENSG00000176658, ENSG00000139722, ENSG00000138772, ENSG00000106089, ENSG00000147852	2217	58	16881	1.96923	1	0.408917	0.400534
GOTERM_MF_DIRECT	GO:0004674~protein serine/threonine kinase activity	65	2.48186	0.016816	ENSG00000072786, ENSG00000177169, ENSG00000071054, ENSG00000130758, ENSG00000180370, ENSG00000110025, ENSG00000006432, ENSG00000134070, ENSG00000143479, ENSG00000169302, ENSG00000171219, ENSG00000118515, ENSG00000106683, ENSG00000275993, ENSG00000095015, ENSG00000106799, ENSG00000028116, ENSG00000038382, ENSG00000112079, ENSG00000171435, ENSG00000169118, ENSG00000142178, ENSG00000137275, ENSG0000…	2217	376	16881	1.31631	1	0.423383	0.414704
GOTERM_MF_DIRECT	GO:0008013~beta-catenin binding	19	0.725468	0.0183323	ENSG00000136826, ENSG00000039068, ENSG00000213977, ENSG00000044115, ENSG00000080815, ENSG00000152894, ENSG00000132510, ENSG00000155974, ENSG00000170558, ENSG00000101849, ENSG00000150907, ENSG00000081059, ENSG00000147509, ENSG00000091831, ENSG00000089159, ENSG00000101665, ENSG00000165617, ENSG00000106571, ENSG00000035403	2217	82	16881	1.7643	1	0.441492	0.432442
GOTERM_MF_DIRECT	GO:0038132~neuregulin binding	4	0.15273	0.0183837	ENSG00000091409, ENSG00000138448, ENSG00000132470, ENSG00000259207	2217	5	16881	6.09147	1	0.441492	0.432442
GOTERM_MF_DIRECT	GO:0032813~tumor necrosis factor receptor superfamily binding	4	0.15273	0.0183837	ENSG00000120337, ENSG00000120659, ENSG00000168040, ENSG00000125657	2217	5	16881	6.09147	1	0.441492	0.432442
GOTERM_MF_DIRECT	GO:0005041~low-density lipoprotein receptor activity	6	0.229095	0.0200656	ENSG00000173391, ENSG00000197324, ENSG00000147650, ENSG00000123384, ENSG00000161921, ENSG00000147852	2217	13	16881	3.51431	1	0.467261	0.457683
GOTERM_MF_DIRECT	GO:0030898~actin-dependent ATPase activity	6	0.229095	0.0200656	ENSG00000128641, ENSG00000105357, ENSG00000092841, ENSG00000100345, ENSG00000197879, ENSG00000176658	2217	13	16881	3.51431	1	0.467261	0.457683
GOTERM_MF_DIRECT	GO:0030674~protein binding, bridging	18	0.687285	0.0203547	ENSG00000105971, ENSG00000096696, ENSG00000090020, ENSG00000123240, ENSG00000105974, ENSG00000171560, ENSG00000135046, ENSG00000171564, ENSG00000132274, ENSG00000241553, ENSG00000167491, ENSG00000171557, ENSG00000185070, ENSG00000184060, ENSG00000109670, ENSG00000075618, ENSG00000106089, ENSG00000104142	2217	77	16881	1.77998	1	0.467261	0.457683
GOTERM_MF_DIRECT	GO:0070700~BMP receptor binding	5	0.190913	0.0215786	ENSG00000125845, ENSG00000183682, ENSG00000116985, ENSG00000101144, ENSG00000112175	2217	9	16881	4.23019	1	0.488177	0.47817
GOTERM_MF_DIRECT	GO:0045296~cadherin binding	8	0.30546	0.0241381	ENSG00000168036, ENSG00000125966, ENSG00000104419, ENSG00000044115, ENSG00000176749, ENSG00000173801, ENSG00000080815, ENSG00000035403	2217	23	16881	2.64847	1	0.53828	0.527246
GOTERM_MF_DIRECT	GO:0008270~zinc ion binding	176	6.72012	0.0313831	ENSG00000214357, ENSG00000095587, ENSG00000172594, ENSG00000147394, ENSG00000174099, ENSG00000136378, ENSG00000152503, ENSG00000137745, ENSG00000099785, ENSG00000175745, ENSG00000119401, ENSG00000136490, ENSG00000163121, ENSG00000196839, ENSG00000132170, ENSG00000120913, ENSG00000158286, ENSG00000183496, ENSG00000145012, ENSG00000106683, ENSG00000127663, ENSG00000136826, ENSG00000134769, ENSG0000…	2217	1169	16881	1.14639	1	0.672043	0.658266
GOTERM_MF_DIRECT	GO:0019903~protein phosphatase binding	15	0.572738	0.0316059	ENSG00000104783, ENSG00000131323, ENSG00000219607, ENSG00000105976, ENSG00000105639, ENSG00000214517, ENSG00000173801, ENSG00000170558, ENSG00000079385, ENSG00000168610, ENSG00000132170, ENSG00000168036, ENSG00000108061, ENSG00000013364, ENSG00000162434	2217	63	16881	1.81294	1	0.672043	0.658266
GOTERM_MF_DIRECT	GO:0016504~peptidase activator activity	5	0.190913	0.032289	ENSG00000105974, ENSG00000142192, ENSG00000115414, ENSG00000163710, ENSG00000157227	2217	10	16881	3.80717	1	0.672043	0.658266
GOTERM_MF_DIRECT	GO:0047372~acylglycerol lipase activity	5	0.190913	0.032289	ENSG00000074416, ENSG00000100997, ENSG00000140526, ENSG00000134780, ENSG00000164535	2217	10	16881	3.80717	1	0.672043	0.658266
GOTERM_MF_DIRECT	GO:0019215~intermediate filament binding	5	0.190913	0.032289	ENSG00000132688, ENSG00000081277, ENSG00000182253, ENSG00000261150, ENSG00000057294	2217	10	16881	3.80717	1	0.672043	0.658266
GOTERM_MF_DIRECT	GO:0005516~calmodulin binding	35	1.33639	0.033897	ENSG00000104783, ENSG00000105357, ENSG00000113319, ENSG00000197694, ENSG00000137825, ENSG00000130559, ENSG00000117519, ENSG00000164949, ENSG00000196586, ENSG00000065534, ENSG00000197535, ENSG00000064666, ENSG00000067715, ENSG00000130176, ENSG00000197879, ENSG00000176658, ENSG00000166592, ENSG00000100345, ENSG00000167306, ENSG00000176170, ENSG00000104067, ENSG00000128641, ENSG00000090020, ENSG0000…	2217	189	16881	1.41006	1	0.696227	0.681955
GOTERM_MF_DIRECT	GO:0044325~ion channel binding	23	0.878198	0.0362836	ENSG00000110218, ENSG00000151320, ENSG00000130402, ENSG00000105974, ENSG00000198420, ENSG00000072110, ENSG00000176105, ENSG00000175115, ENSG00000169282, ENSG00000057294, ENSG00000197747, ENSG00000117016, ENSG00000170379, ENSG00000196924, ENSG00000171867, ENSG00000166257, ENSG00000030110, ENSG00000185043, ENSG00000168036, ENSG00000158286, ENSG00000254087, ENSG00000106089, ENSG00000161203	2217	113	16881	1.54982	1	0.731468	0.716474
GOTERM_MF_DIRECT	GO:0005161~platelet-derived growth factor receptor binding	6	0.229095	0.0374475	ENSG00000161638, ENSG00000197461, ENSG00000145431, ENSG00000254087, ENSG00000100311, ENSG00000259207	2217	15	16881	3.04574	1	0.731468	0.716474
GOTERM_MF_DIRECT	GO:0038191~neuropilin binding	6	0.229095	0.0374475	ENSG00000153993, ENSG00000001617, ENSG00000185033, ENSG00000075223, ENSG00000138623, ENSG00000135622	2217	15	16881	3.04574	1	0.731468	0.716474
GOTERM_MF_DIRECT	GO:0043325~phosphatidylinositol-3,4-bisphosphate binding	8	0.30546	0.0374872	ENSG00000265190, ENSG00000184060, ENSG00000107679, ENSG00000165861, ENSG00000120318, ENSG00000174307, ENSG00000033327, ENSG00000070190	2217	25	16881	2.43659	1	0.731468	0.716474
GOTERM_MF_DIRECT	GO:0019901~protein kinase binding	62	2.36732	0.0455635	ENSG00000131323, ENSG00000180370, ENSG00000214517, ENSG00000175224, ENSG00000173801, ENSG00000168610, ENSG00000107130, ENSG00000142867, ENSG00000145730, ENSG00000070831, ENSG00000180921, ENSG00000127666, ENSG00000275993, ENSG00000108861, ENSG00000095015, ENSG00000196396, ENSG00000175793, ENSG00000174500, ENSG00000028116, ENSG00000171552, ENSG00000152894, ENSG00000171314, ENSG00000169756, ENSG0000…	2217	376	16881	1.25556	1	0.817924	0.801157
GOTERM_MF_DIRECT	GO:0043394~proteoglycan binding	5	0.190913	0.0455835	ENSG00000163131, ENSG00000130635, ENSG00000137801, ENSG00000116962, ENSG00000164733	2217	11	16881	3.46107	1	0.817924	0.801157
GOTERM_MF_DIRECT	GO:0070411~I-SMAD binding	5	0.190913	0.0455835	ENSG00000140682, ENSG00000106799, ENSG00000168036, ENSG00000198742, ENSG00000101665	2217	11	16881	3.46107	1	0.817924	0.801157
GOTERM_MF_DIRECT	GO:0046875~ephrin receptor binding	8	0.30546	0.0456792	ENSG00000099617, ENSG00000196396, ENSG00000143590, ENSG00000197555, ENSG00000090776, ENSG00000176749, ENSG00000125266, ENSG00000243364	2217	26	16881	2.34287	1	0.817924	0.801157
GOTERM_MF_DIRECT	GO:0003785~actin monomer binding	8	0.30546	0.0456792	ENSG00000050405, ENSG00000034510, ENSG00000165495, ENSG00000196588, ENSG00000106078, ENSG00000170873, ENSG00000247596, ENSG00000143322	2217	26	16881	2.34287	1	0.817924	0.801157
GOTERM_MF_DIRECT	GO:0046979~TAP2 binding	3	0.114548	0.0471577	ENSG00000231925, ENSG00000204642, ENSG00000168394	2217	3	16881	7.61434	1	0.817924	0.801157
GOTERM_MF_DIRECT	GO:0008426~protein kinase C inhibitor activity	3	0.114548	0.0471577	ENSG00000175793, ENSG00000106211, ENSG00000170027	2217	3	16881	7.61434	1	0.817924	0.801157
GOTERM_MF_DIRECT	GO:0005010~insulin-like growth factor-activated receptor activity	3	0.114548	0.0471577	ENSG00000150938, ENSG00000197081, ENSG00000140443	2217	3	16881	7.61434	1	0.817924	0.801157
GOTERM_MF_DIRECT	GO:0015433~peptide antigen-transporting ATPase activity	3	0.114548	0.0471577	ENSG00000231925, ENSG00000204267, ENSG00000168394	2217	3	16881	7.61434	1	0.817924	0.801157
GOTERM_MF_DIRECT	GO:0047086~ketosteroid monooxygenase activity	3	0.114548	0.0471577	ENSG00000187134, ENSG00000196139, ENSG00000151632	2217	3	16881	7.61434	1	0.817924	0.801157
GOTERM_MF_DIRECT	GO:0030971~receptor tyrosine kinase binding	11	0.420008	0.0483089	ENSG00000185737, ENSG00000156299, ENSG00000161011, ENSG00000196396, ENSG00000183087, ENSG00000129946, ENSG00000114423, ENSG00000157168, ENSG00000128512, ENSG00000152104, ENSG00000170027	2217	43	16881	1.94786	1	0.818282	0.801507
GOTERM_MF_DIRECT	GO:0005229~intracellular calcium activated chloride channel activity	6	0.229095	0.0487509	ENSG00000131620, ENSG00000160746, ENSG00000136295, ENSG00000137975, ENSG00000047617, ENSG00000177119	2217	16	16881	2.85538	1	0.818282	0.801507
GOTERM_MF_DIRECT	GO:0017049~GTP-Rho binding	6	0.229095	0.0487509	ENSG00000168952, ENSG00000128283, ENSG00000149798, ENSG00000109079, ENSG00000167617, ENSG00000114993	2217	16	16881	2.85538	1	0.818282	0.801507
GOTERM_MF_DIRECT	GO:0008009~chemokine activity	12	0.45819	0.0496813	ENSG00000006210, ENSG00000145824, ENSG00000156234, ENSG00000163739, ENSG00000163734, ENSG00000115009, ENSG00000124875, ENSG00000163735, ENSG00000108691, ENSG00000102962, ENSG00000161921, ENSG00000169429	2217	49	16881	1.86474	1	0.825026	0.808113
GOTERM_MF_DIRECT	GO:0001078~transcriptional repressor activity, RNA polymerase II core promoter proximal region sequence-specific binding	22	0.840015	0.0523965	ENSG00000101096, ENSG00000136603, ENSG00000134107, ENSG00000117707, ENSG00000179981, ENSG00000159388, ENSG00000164093, ENSG00000171940, ENSG00000177426, ENSG00000173039, ENSG00000137203, ENSG00000150907, ENSG00000172818, ENSG00000165030, ENSG00000148411, ENSG00000059728, ENSG00000057657, ENSG00000050344, ENSG00000163565, ENSG00000092607, ENSG00000019549, ENSG00000181722	2217	111	16881	1.50915	1	0.854007	0.8365
GOTERM_MF_DIRECT	GO:0005114~type II transforming growth factor beta receptor binding	4	0.15273	0.0525206	ENSG00000119699, ENSG00000106799, ENSG00000105329, ENSG00000095739	2217	7	16881	4.35105	1	0.854007	0.8365
GOTERM_MF_DIRECT	GO:0019838~growth factor binding	8	0.30546	0.0549332	ENSG00000204217, ENSG00000145623, ENSG00000106799, ENSG00000145506, ENSG00000128052, ENSG00000119681, ENSG00000129667, ENSG00000118257	2217	27	16881	2.2561	1	0.867647	0.849861
GOTERM_MF_DIRECT	GO:0051721~protein phosphatase 2A binding	8	0.30546	0.0549332	ENSG00000136848, ENSG00000150907, ENSG00000176915, ENSG00000196396, ENSG00000115415, ENSG00000214517, ENSG00000143079, ENSG00000176170	2217	27	16881	2.2561	1	0.867647	0.849861
GOTERM_MF_DIRECT	GO:0005085~guanyl-nucleotide exchange factor activity	23	0.878198	0.055027	ENSG00000146192, ENSG00000156299, ENSG00000113319, ENSG00000180263, ENSG00000137936, ENSG00000171680, ENSG00000172575, ENSG00000099992, ENSG00000152689, ENSG00000136002, ENSG00000038382, ENSG00000228741, ENSG00000159842, ENSG00000138670, ENSG00000146426, ENSG00000088538, ENSG00000160293, ENSG00000183155, ENSG00000160145, ENSG00000125731, ENSG00000107263, ENSG00000128512, ENSG00000122674	2217	118	16881	1.48415	1	0.867647	0.849861
GOTERM_MF_DIRECT	GO:0000983~transcription factor activity, RNA polymerase II core promoter sequence-specific	5	0.190913	0.0614666	ENSG00000164683, ENSG00000167034, ENSG00000081189, ENSG00000115415, ENSG00000173039	2217	12	16881	3.17264	1	0.931547	0.912451
GOTERM_MF_DIRECT	GO:0045295~gamma-catenin binding	5	0.190913	0.0614666	ENSG00000170558, ENSG00000039068, ENSG00000044115, ENSG00000134762, ENSG00000152894	2217	12	16881	3.17264	1	0.931547	0.912451
GOTERM_MF_DIRECT	GO:0000975~regulatory region DNA binding	5	0.190913	0.0614666	ENSG00000185507, ENSG00000117595, ENSG00000125347, ENSG00000128604, ENSG00000213928	2217	12	16881	3.17264	1	0.931547	0.912451
GOTERM_MF_DIRECT	GO:0048185~activin binding	5	0.190913	0.0614666	ENSG00000115170, ENSG00000198742, ENSG00000101665, ENSG00000134363, ENSG00000070404	2217	12	16881	3.17264	1	0.931547	0.912451
GOTERM_MF_DIRECT	GO:0004842~ubiquitin-protein transferase activity	54	2.06186	0.0652844	ENSG00000131323, ENSG00000156587, ENSG00000179023, ENSG00000152503, ENSG00000198742, ENSG00000119682, ENSG00000114423, ENSG00000099785, ENSG00000171621, ENSG00000119401, ENSG00000167487, ENSG00000082512, ENSG00000109790, ENSG00000109079, ENSG00000109670, ENSG00000034677, ENSG00000162873, ENSG00000127870, ENSG00000130487, ENSG00000102271, ENSG00000132109, ENSG00000176641, ENSG00000146373, ENSG0000…	2217	329	16881	1.24977	1	0.979893	0.959806
GOTERM_MF_DIRECT	GO:0032452~histone demethylase activity	7	0.267278	0.0713107	ENSG00000147050, ENSG00000006459, ENSG00000115548, ENSG00000008083, ENSG00000117139, ENSG00000127663, ENSG00000132510	2217	23	16881	2.31741	1	1	0.980128
GOTERM_MF_DIRECT	GO:0000982~transcription factor activity, RNA polymerase II core promoter proximal region sequence-specific binding	7	0.267278	0.0713107	ENSG00000185507, ENSG00000175592, ENSG00000134954, ENSG00000075426, ENSG00000107175, ENSG00000133794, ENSG00000137203	2217	23	16881	2.31741	1	1	0.980128
GOTERM_MF_DIRECT	GO:0001972~retinoic acid binding	7	0.267278	0.0713107	ENSG00000188488, ENSG00000167165, ENSG00000243135, ENSG00000156096, ENSG00000196620, ENSG00000171234, ENSG00000197081	2217	23	16881	2.31741	1	1	0.980128
GOTERM_MF_DIRECT	GO:0005088~Ras guanyl-nucleotide exchange factor activity	22	0.840015	0.0716908	ENSG00000197461, ENSG00000109756, ENSG00000113319, ENSG00000197694, ENSG00000113578, ENSG00000172575, ENSG00000105639, ENSG00000152689, ENSG00000157168, ENSG00000138685, ENSG00000138675, ENSG00000173898, ENSG00000138670, ENSG00000168621, ENSG00000113070, ENSG00000169047, ENSG00000129946, ENSG00000049130, ENSG00000100311, ENSG00000163554, ENSG00000162434, ENSG00000105464	2217	115	16881	1.45666	1	1	0.980128
GOTERM_MF_DIRECT	GO:0046982~protein heterodimerization activity	73	2.78732	0.0764477	ENSG00000158406, ENSG00000180573, ENSG00000044115, ENSG00000164171, ENSG00000162909, ENSG00000175505, ENSG00000170214, ENSG00000168092, ENSG00000134070, ENSG00000276966, ENSG00000124635, ENSG00000125845, ENSG00000030110, ENSG00000081189, ENSG00000278828, ENSG00000167165, ENSG00000148400, ENSG00000149256, ENSG00000106683, ENSG00000106089, ENSG00000169427, ENSG00000110218, ENSG00000130202, ENSG0000…	2217	465	16881	1.19537	1	1	0.980128
GOTERM_MF_DIRECT	GO:0005520~insulin-like growth factor binding	6	0.229095	0.076726	ENSG00000150938, ENSG00000163453, ENSG00000136999, ENSG00000170801, ENSG00000146674, ENSG00000140443	2217	18	16881	2.53811	1	1	0.980128
GOTERM_MF_DIRECT	GO:0005112~Notch binding	6	0.229095	0.076726	ENSG00000136999, ENSG00000184916, ENSG00000176907, ENSG00000115977, ENSG00000148400, ENSG00000101384	2217	18	16881	2.53811	1	1	0.980128
GOTERM_MF_DIRECT	GO:0015179~L-amino acid transmembrane transporter activity	5	0.190913	0.079867	ENSG00000155465, ENSG00000103064, ENSG00000103042, ENSG00000092068, ENSG00000167703	2217	13	16881	2.92859	1	1	0.980128
GOTERM_MF_DIRECT	GO:0017017~MAP kinase tyrosine/serine/threonine phosphatase activity	5	0.190913	0.079867	ENSG00000138166, ENSG00000167065, ENSG00000164086, ENSG00000143507, ENSG00000184545	2217	13	16881	2.92859	1	1	0.980128
GOTERM_MF_DIRECT	GO:0044548~S100 protein binding	5	0.190913	0.079867	ENSG00000182718, ENSG00000113578, ENSG00000163191, ENSG00000124942, ENSG00000197956	2217	13	16881	2.92859	1	1	0.980128
GOTERM_MF_DIRECT	GO:0047115~trans-1,2-dihydrobenzene-1,2-diol dehydrogenase activity	3	0.114548	0.0861664	ENSG00000187134, ENSG00000196139, ENSG00000151632	2217	4	16881	5.71076	1	1	0.980128
GOTERM_MF_DIRECT	GO:0004656~procollagen-proline 4-dioxygenase activity	3	0.114548	0.0861664	ENSG00000149380, ENSG00000072682, ENSG00000122884	2217	4	16881	5.71076	1	1	0.980128
GOTERM_MF_DIRECT	GO:0045569~TRAIL binding	3	0.114548	0.0861664	ENSG00000104689, ENSG00000120889, ENSG00000173530	2217	4	16881	5.71076	1	1	0.980128
GOTERM_MF_DIRECT	GO:0019834~phospholipase A2 inhibitor activity	3	0.114548	0.0861664	ENSG00000138772, ENSG00000182718, ENSG00000135046	2217	4	16881	5.71076	1	1	0.980128
GOTERM_MF_DIRECT	GO:0018636~phenanthrene 9,10-monooxygenase activity	3	0.114548	0.0861664	ENSG00000187134, ENSG00000196139, ENSG00000151632	2217	4	16881	5.71076	1	1	0.980128
GOTERM_MF_DIRECT	GO:0008092~cytoskeletal protein binding	11	0.420008	0.0907302	ENSG00000154553, ENSG00000171877, ENSG00000121769, ENSG00000182718, ENSG00000006607, ENSG00000128591, ENSG00000078114, ENSG00000162909, ENSG00000086062, ENSG00000122367, ENSG00000136754	2217	48	16881	1.74495	1	1	0.980128
GOTERM_MF_DIRECT	GO:0005109~frizzled binding	9	0.343643	0.0910776	ENSG00000104332, ENSG00000155760, ENSG00000135925, ENSG00000143816, ENSG00000164932, ENSG00000111186, ENSG00000162552, ENSG00000154764, ENSG00000095739	2217	36	16881	1.90359	1	1	0.980128
GOTERM_MF_DIRECT	GO:0032403~protein complex binding	35	1.33639	0.0927878	ENSG00000129465, ENSG00000042493, ENSG00000177169, ENSG00000067057, ENSG00000164171, ENSG00000003402, ENSG00000171345, ENSG00000136754, ENSG00000126458, ENSG00000123384, ENSG00000166579, ENSG00000145632, ENSG00000136848, ENSG00000128165, ENSG00000136603, ENSG00000142949, ENSG00000150093, ENSG00000168040, ENSG00000170421, ENSG00000006125, ENSG00000173039, ENSG00000114450, ENSG00000110092, ENSG0000…	2217	206	16881	1.2937	1	1	0.980128
