# Supplementary material for: Modeling fibrotic alveolar transitional cells with pluripotent stem cell-derived alveolar organoids
Source: Life Sci Alliance. 2023 May 25;6(8):e202201853. doi: 10.26508/lsa.202201853 (PMC10213712; doi:10.26508/lsa.202201853)
Supplement: Supplementary file 7 [file LSA-2022-01853_SdataF2.7.xlsx]

## Sheet: SdataF2.7
Category	Term	Count	%	PValue	Genes	List Total	Pop Hits	Pop Total	Fold Enrichment	Bonferroni	Benjamini	FDR
GOTERM_MF_DIRECT	GO:0003735~structural constituent of ribosome	66	2.84238	3.05667e-14	ENSG00000142937, ENSG00000110700, ENSG00000177600, ENSG00000171863, ENSG00000197728, ENSG00000142541, ENSG00000171858, ENSG00000170889, ENSG00000105193, ENSG00000109475, ENSG00000167526, ENSG00000075303, ENSG00000138326, ENSG00000241343, ENSG00000115268, ENSG00000136942, ENSG00000174547, ENSG00000168028, ENSG00000233927, ENSG00000197958, ENSG00000144713, ENSG00000137154, ENSG00000166441, ENSG0000…	1835	222	16881	2.73497	4.88498e-11	4.89068e-11	4.85705e-11
GOTERM_MF_DIRECT	GO:0043142~single-stranded DNA-dependent ATPase activity	9	0.387597	7.03899e-07	ENSG00000051180, ENSG00000163918, ENSG00000133119, ENSG00000049541, ENSG00000051341, ENSG00000136982, ENSG00000111445, ENSG00000127586, ENSG00000138346	1835	10	16881	8.27951	0.00112561	0.000563119	0.000559248
GOTERM_MF_DIRECT	GO:0008017~microtubule binding	47	2.02412	1.88013e-06	ENSG00000149273, ENSG00000137807, ENSG00000129682, ENSG00000137804, ENSG00000118193, ENSG00000154429, ENSG00000138778, ENSG00000112984, ENSG00000111554, ENSG00000198901, ENSG00000077274, ENSG00000111199, ENSG00000115355, ENSG00000186185, ENSG00000121621, ENSG00000166851, ENSG00000166037, ENSG00000154839, ENSG00000092964, ENSG00000166813, ENSG00000089685, ENSG00000161800, ENSG00000183137, ENSG0000…	1835	208	16881	2.07872	0.00300369	0.00100274	0.000995842
GOTERM_MF_DIRECT	GO:0005524~ATP binding	213	9.17313	1.80021e-05	ENSG00000163918, ENSG00000154760, ENSG00000109832, ENSG00000070961, ENSG00000066468, ENSG00000135446, ENSG00000005187, ENSG00000138030, ENSG00000125885, ENSG00000141338, ENSG00000091536, ENSG00000089220, ENSG00000108984, ENSG00000094804, ENSG00000165304, ENSG00000163808, ENSG00000156136, ENSG00000068650, ENSG00000131778, ENSG00000135333, ENSG00000137513, ENSG00000176208, ENSG00000138160, ENSG0000…	1835	1495	16881	1.31069	0.0283928	0.00720086	0.00715135
GOTERM_MF_DIRECT	GO:0019901~protein kinase binding	68	2.92851	2.99337e-05	ENSG00000134758, ENSG00000118193, ENSG00000198901, ENSG00000173207, ENSG00000171862, ENSG00000158402, ENSG00000155657, ENSG00000111199, ENSG00000175305, ENSG00000100749, ENSG00000143799, ENSG00000184381, ENSG00000151849, ENSG00000123983, ENSG00000088970, ENSG00000089220, ENSG00000108984, ENSG00000150594, ENSG00000064651, ENSG00000136861, ENSG00000123836, ENSG00000165672, ENSG00000101868, ENSG0000…	1835	376	16881	1.66373	0.0467658	0.00957878	0.00951292
GOTERM_MF_DIRECT	GO:0003697~single-stranded DNA binding	25	1.07666	4.00558e-05	ENSG00000134758, ENSG00000095002, ENSG00000197299, ENSG00000144381, ENSG00000196584, ENSG00000076003, ENSG00000135486, ENSG00000134897, ENSG00000163002, ENSG00000100206, ENSG00000126215, ENSG00000013573, ENSG00000109674, ENSG00000198056, ENSG00000139618, ENSG00000111247, ENSG00000104738, ENSG00000065328, ENSG00000064933, ENSG00000132465, ENSG00000051180, ENSG00000166508, ENSG00000093009, ENSG0000…	1835	93	16881	2.47297	0.06208	0.0106815	0.0106081
GOTERM_MF_DIRECT	GO:0003777~microtubule motor activity	22	0.947459	9.1287e-05	ENSG00000163808, ENSG00000179532, ENSG00000137807, ENSG00000183914, ENSG00000118193, ENSG00000237649, ENSG00000136883, ENSG00000138778, ENSG00000114841, ENSG00000112984, ENSG00000168280, ENSG00000066735, ENSG00000186185, ENSG00000187240, ENSG00000121621, ENSG00000138182, ENSG00000138160, ENSG00000166813, ENSG00000142945, ENSG00000079616, ENSG00000090889, ENSG00000186638	1835	80	16881	2.52985	0.135899	0.0208656	0.0207222
GOTERM_MF_DIRECT	GO:0004623~phospholipase A2 activity	12	0.516796	0.000258942	ENSG00000121316, ENSG00000188089, ENSG00000123739, ENSG00000184381, ENSG00000138308, ENSG00000168970, ENSG00000168907, ENSG00000176485, ENSG00000170890, ENSG00000243708, ENSG00000100078, ENSG00000167525	1835	31	16881	3.56108	0.339237	0.0516583	0.0513031
GOTERM_MF_DIRECT	GO:0003684~damaged DNA binding	18	0.775194	0.000290578	ENSG00000149273, ENSG00000221829, ENSG00000132646, ENSG00000095002, ENSG00000076248, ENSG00000152457, ENSG00000198924, ENSG00000062822, ENSG00000204410, ENSG00000188486, ENSG00000116062, ENSG00000051341, ENSG00000168496, ENSG00000164104, ENSG00000012048, ENSG00000106399, ENSG00000140398, ENSG00000109674	1835	63	16881	2.62842	0.37186	0.0516583	0.0513031
GOTERM_MF_DIRECT	GO:0003688~DNA replication origin binding	7	0.301464	0.000464318	ENSG00000091651, ENSG00000073111, ENSG00000144381, ENSG00000093009, ENSG00000013573, ENSG00000100297, ENSG00000065328	1835	11	16881	5.8542	0.524354	0.0742909	0.0737802
GOTERM_MF_DIRECT	GO:0003678~DNA helicase activity	10	0.430663	0.000590356	ENSG00000140451, ENSG00000112118, ENSG00000197275, ENSG00000073111, ENSG00000121988, ENSG00000076003, ENSG00000166508, ENSG00000104738, ENSG00000100297, ENSG00000138346	1835	24	16881	3.83311	0.611262	0.0847335	0.0841509
GOTERM_MF_DIRECT	GO:0003689~DNA clamp loader activity	6	0.258398	0.000635501	ENSG00000163918, ENSG00000133119, ENSG00000049541, ENSG00000136982, ENSG00000111445, ENSG00000127586	1835	8	16881	6.89959	0.638367	0.0847335	0.0841509
GOTERM_MF_DIRECT	GO:0003723~RNA binding	84	3.61757	0.000999769	ENSG00000109832, ENSG00000147274, ENSG00000077312, ENSG00000135486, ENSG00000171861, ENSG00000005189, ENSG00000171863, ENSG00000254535, ENSG00000167088, ENSG00000105193, ENSG00000278023, ENSG00000109475, ENSG00000013573, ENSG00000167526, ENSG00000012048, ENSG00000214944, ENSG00000196793, ENSG00000117569, ENSG00000174740, ENSG00000115268, ENSG00000150672, ENSG00000131652, ENSG00000233927, ENSG0000…	1835	547	16881	1.41271	0.79819	0.123048	0.122203
GOTERM_MF_DIRECT	GO:0008574~ATP-dependent microtubule motor activity, plus-end-directed	8	0.344531	0.00128127	ENSG00000186185, ENSG00000121621, ENSG00000138182, ENSG00000138160, ENSG00000118193, ENSG00000168280, ENSG00000066735, ENSG00000090889	1835	17	16881	4.32916	0.871438	0.138863	0.137908
GOTERM_MF_DIRECT	GO:0047498~calcium-dependent phospholipase A2 activity	6	0.258398	0.00130184	ENSG00000123739, ENSG00000168970, ENSG00000168907, ENSG00000170890, ENSG00000243708, ENSG00000100078	1835	9	16881	6.13297	0.875606	0.138863	0.137908
GOTERM_MF_DIRECT	GO:0003824~catalytic activity	35	1.50732	0.00197334	ENSG00000066583, ENSG00000104763, ENSG00000172296, ENSG00000065057, ENSG00000178035, ENSG00000111058, ENSG00000132199, ENSG00000100938, ENSG00000131069, ENSG00000083123, ENSG00000117791, ENSG00000005187, ENSG00000153904, ENSG00000147036, ENSG00000123983, ENSG00000186205, ENSG00000180902, ENSG00000167969, ENSG00000105552, ENSG00000109576, ENSG00000102032, ENSG00000240038, ENSG00000135476, ENSG0000…	1835	188	16881	1.71266	0.957594	0.19471	0.193371
GOTERM_MF_DIRECT	GO:0000400~four-way junction DNA binding	7	0.301464	0.00226211	ENSG00000051180, ENSG00000095002, ENSG00000100206, ENSG00000116062, ENSG00000196584, ENSG00000126215, ENSG00000164104	1835	14	16881	4.59973	0.97331	0.19471	0.193371
GOTERM_MF_DIRECT	GO:0003682~chromatin binding	62	2.67011	0.00230633	ENSG00000174371, ENSG00000106689, ENSG00000179348, ENSG00000147274, ENSG00000137309, ENSG00000005102, ENSG00000159259, ENSG00000077152, ENSG00000062822, ENSG00000122779, ENSG00000143995, ENSG00000100307, ENSG00000119969, ENSG00000177084, ENSG00000013573, ENSG00000162992, ENSG00000185513, ENSG00000182568, ENSG00000124795, ENSG00000117724, ENSG00000051180, ENSG00000101868, ENSG00000101945, ENSG0000…	1835	391	16881	1.45874	0.975137	0.19471	0.193371
GOTERM_MF_DIRECT	GO:0003690~double-stranded DNA binding	19	0.81826	0.00231218	ENSG00000069275, ENSG00000095002, ENSG00000122085, ENSG00000065057, ENSG00000196584, ENSG00000111247, ENSG00000020922, ENSG00000051180, ENSG00000120832, ENSG00000144218, ENSG00000100206, ENSG00000116062, ENSG00000168496, ENSG00000126215, ENSG00000013573, ENSG00000164104, ENSG00000109674, ENSG00000121211, ENSG00000182568	1835	81	16881	2.1579	0.97537	0.19471	0.193371
GOTERM_MF_DIRECT	GO:0008757~S-adenosylmethionine-dependent methyltransferase activity	8	0.344531	0.00273097	ENSG00000170439, ENSG00000101945, ENSG00000111218, ENSG00000214435, ENSG00000185432, ENSG00000146476, ENSG00000106133, ENSG00000223705	1835	19	16881	3.87345	0.987418	0.205243	0.203832
GOTERM_MF_DIRECT	GO:0042393~histone binding	25	1.07666	0.00281243	ENSG00000197153, ENSG00000163935, ENSG00000073111, ENSG00000160949, ENSG00000136938, ENSG00000181163, ENSG00000080503, ENSG00000156802, ENSG00000173207, ENSG00000159259, ENSG00000274267, ENSG00000188486, ENSG00000276043, ENSG00000185513, ENSG00000105011, ENSG00000123485, ENSG00000124795, ENSG00000101040, ENSG00000010292, ENSG00000153147, ENSG00000143401, ENSG00000203811, ENSG00000123975, ENSG0000…	1835	122	16881	1.88513	0.98896	0.205243	0.203832
GOTERM_MF_DIRECT	GO:0019843~rRNA binding	12	0.516796	0.00282209	ENSG00000197958, ENSG00000198242, ENSG00000170889, ENSG00000122085, ENSG00000198034, ENSG00000145592, ENSG00000231500, ENSG00000166902, ENSG00000083845, ENSG00000142534, ENSG00000142676, ENSG00000174547	1835	40	16881	2.75984	0.98913	0.205243	0.203832
GOTERM_MF_DIRECT	GO:0005515~protein binding	1011	43.5401	0.00318836	ENSG00000163918, ENSG00000066583, ENSG00000135446, ENSG00000076382, ENSG00000013810, ENSG00000174804, ENSG00000205643, ENSG00000101439, ENSG00000125885, ENSG00000156140, ENSG00000161981, ENSG00000090447, ENSG00000182685, ENSG00000089220, ENSG00000094804, ENSG00000147676, ENSG00000213015, ENSG00000135218, ENSG00000114737, ENSG00000171791, ENSG00000067445, ENSG00000112312, ENSG00000113645, ENSG0000…	1835	8785	16881	1.0587	0.993961	0.221799	0.220274
GOTERM_MF_DIRECT	GO:0008201~heparin binding	30	1.29199	0.00392349	ENSG00000105894, ENSG00000160867, ENSG00000091583, ENSG00000066468, ENSG00000175445, ENSG00000112562, ENSG00000113296, ENSG00000168477, ENSG00000122176, ENSG00000156140, ENSG00000109610, ENSG00000012223, ENSG00000130203, ENSG00000133110, ENSG00000174721, ENSG00000070193, ENSG00000069702, ENSG00000099250, ENSG00000154734, ENSG00000204305, ENSG00000116251, ENSG00000079257, ENSG00000187122, ENSG0000…	1835	160	16881	1.7249	0.998145	0.261566	0.259768
GOTERM_MF_DIRECT	GO:0016887~ATPase activity	33	1.42119	0.00448376	ENSG00000137807, ENSG00000095002, ENSG00000197299, ENSG00000144381, ENSG00000118193, ENSG00000071794, ENSG00000080503, ENSG00000138778, ENSG00000114841, ENSG00000112984, ENSG00000156802, ENSG00000116062, ENSG00000127249, ENSG00000166813, ENSG00000142945, ENSG00000141338, ENSG00000133119, ENSG00000163808, ENSG00000183914, ENSG00000131778, ENSG00000237649, ENSG00000136883, ENSG00000066735, ENSG0000…	1835	183	16881	1.65892	0.999246	0.286961	0.284988
GOTERM_MF_DIRECT	GO:0015254~glycerol channel activity	6	0.258398	0.00618672	ENSG00000165272, ENSG00000086159, ENSG00000171885, ENSG00000165269, ENSG00000240583, ENSG00000161798	1835	12	16881	4.59973	0.999951	0.380721	0.378104
GOTERM_MF_DIRECT	GO:0036310~annealing helicase activity	5	0.215332	0.00677928	ENSG00000160957, ENSG00000085999, ENSG00000197299, ENSG00000121988, ENSG00000102038	1835	8	16881	5.74966	0.999981	0.39162	0.388928
GOTERM_MF_DIRECT	GO:0004520~endodeoxyribonuclease activity	8	0.344531	0.00690772	ENSG00000051180, ENSG00000149273, ENSG00000100206, ENSG00000196584, ENSG00000121988, ENSG00000020922, ENSG00000154920, ENSG00000134897	1835	22	16881	3.34526	0.999985	0.39162	0.388928
GOTERM_MF_DIRECT	GO:0030170~pyridoxal phosphate binding	14	0.602929	0.00709812	ENSG00000132437, ENSG00000172296, ENSG00000110455, ENSG00000116761, ENSG00000144644, ENSG00000166123, ENSG00000140287, ENSG00000117791, ENSG00000100116, ENSG00000186205, ENSG00000185875, ENSG00000163631, ENSG00000105552, ENSG00000109576	1835	57	16881	2.25952	0.999989	0.39162	0.388928
GOTERM_MF_DIRECT	GO:0042803~protein homodimerization activity	101	4.3497	0.00837516	ENSG00000148362, ENSG00000066468, ENSG00000114346, ENSG00000152620, ENSG00000174804, ENSG00000061455, ENSG00000127946, ENSG00000090447, ENSG00000142700, ENSG00000111907, ENSG00000131018, ENSG00000130203, ENSG00000156136, ENSG00000131779, ENSG00000171791, ENSG00000129173, ENSG00000133835, ENSG00000117724, ENSG00000099256, ENSG00000120915, ENSG00000132465, ENSG00000184058, ENSG00000121691, ENSG0000…	1835	730	16881	1.2728	0.999999	0.446675	0.443604
GOTERM_MF_DIRECT	GO:0017134~fibroblast growth factor binding	8	0.344531	0.00901498	ENSG00000133116, ENSG00000160867, ENSG00000068078, ENSG00000166037, ENSG00000174721, ENSG00000066468, ENSG00000140988, ENSG00000069702	1835	23	16881	3.19981	0.999999	0.46529	0.462091
GOTERM_MF_DIRECT	GO:0035064~methylated histone binding	13	0.559862	0.0100776	ENSG00000179304, ENSG00000101040, ENSG00000168395, ENSG00000146918, ENSG00000151503, ENSG00000122779, ENSG00000119403, ENSG00000100307, ENSG00000268350, ENSG00000116062, ENSG00000083544, ENSG00000276043, ENSG00000185513	1835	53	16881	2.25647	1	0.503879	0.500415
GOTERM_MF_DIRECT	GO:0015631~tubulin binding	11	0.47373	0.0127109	ENSG00000149273, ENSG00000066629, ENSG00000188906, ENSG00000118193, ENSG00000151849, ENSG00000104490, ENSG00000136861, ENSG00000089685, ENSG00000084693, ENSG00000012048, ENSG00000159713	1835	42	16881	2.40938	1	0.59816	0.594047
GOTERM_MF_DIRECT	GO:0051539~4 iron, 4 sulfur cluster binding	11	0.47373	0.0127109	ENSG00000062822, ENSG00000101868, ENSG00000065057, ENSG00000136492, ENSG00000188641, ENSG00000136444, ENSG00000177084, ENSG00000132781, ENSG00000013573, ENSG00000138346, ENSG00000128059	1835	42	16881	2.40938	1	0.59816	0.594047
GOTERM_MF_DIRECT	GO:0017147~Wnt-protein binding	9	0.387597	0.0153375	ENSG00000174804, ENSG00000185483, ENSG00000156076, ENSG00000111432, ENSG00000162337, ENSG00000128602, ENSG00000154856, ENSG00000100068, ENSG00000169071	1835	31	16881	2.67081	1	0.69382	0.68905
GOTERM_MF_DIRECT	GO:0008144~drug binding	16	0.689061	0.0156109	ENSG00000156136, ENSG00000176890, ENSG00000113448, ENSG00000131747, ENSG00000112972, ENSG00000120903, ENSG00000110195, ENSG00000135312, ENSG00000169710, ENSG00000228716, ENSG00000142319, ENSG00000125148, ENSG00000128602, ENSG00000164104, ENSG00000163631, ENSG00000142973	1835	76	16881	1.93673	1	0.69382	0.68905
GOTERM_MF_DIRECT	GO:0019104~DNA N-glycosylase activity	5	0.215332	0.0170212	ENSG00000149273, ENSG00000065057, ENSG00000132781, ENSG00000140398, ENSG00000109674	1835	10	16881	4.59973	1	0.716683	0.711756
GOTERM_MF_DIRECT	GO:0016798~hydrolase activity, acting on glycosyl bonds	5	0.215332	0.0170212	ENSG00000133315, ENSG00000173083, ENSG00000172264, ENSG00000172469, ENSG00000140398	1835	10	16881	4.59973	1	0.716683	0.711756
GOTERM_MF_DIRECT	GO:0004115~3',5'-cyclic-AMP phosphodiesterase activity	6	0.258398	0.0177849	ENSG00000115252, ENSG00000152270, ENSG00000171408, ENSG00000113448, ENSG00000184588, ENSG00000113231	1835	15	16881	3.67978	1	0.729639	0.724622
GOTERM_MF_DIRECT	GO:0008094~DNA-dependent ATPase activity	9	0.387597	0.0185533	ENSG00000051180, ENSG00000100206, ENSG00000196584, ENSG00000131747, ENSG00000080503, ENSG00000126215, ENSG00000102038, ENSG00000013573, ENSG00000116830	1835	32	16881	2.58735	1	0.739883	0.734796
GOTERM_MF_DIRECT	GO:0010997~anaphase-promoting complex binding	4	0.172265	0.0198843	ENSG00000117399, ENSG00000166851, ENSG00000092853, ENSG00000171862	1835	6	16881	6.13297	1	0.739883	0.734796
GOTERM_MF_DIRECT	GO:0032405~MutLalpha complex binding	4	0.172265	0.0198843	ENSG00000132646, ENSG00000095002, ENSG00000116062, ENSG00000132781	1835	6	16881	6.13297	1	0.739883	0.734796
GOTERM_MF_DIRECT	GO:0030020~extracellular matrix structural constituent conferring tensile strength	4	0.172265	0.0198843	ENSG00000112280, ENSG00000204248, ENSG00000139219, ENSG00000092758	1835	6	16881	6.13297	1	0.739883	0.734796
GOTERM_MF_DIRECT	GO:0015250~water channel activity	6	0.258398	0.0236038	ENSG00000165272, ENSG00000086159, ENSG00000171885, ENSG00000165269, ENSG00000240583, ENSG00000161798	1835	16	16881	3.4498	1	0.833518	0.827788
GOTERM_MF_DIRECT	GO:0030983~mismatched DNA binding	5	0.215332	0.0244846	ENSG00000255152, ENSG00000095002, ENSG00000204410, ENSG00000116062, ENSG00000064933	1835	11	16881	4.18157	1	0.833518	0.827788
GOTERM_MF_DIRECT	GO:0004861~cyclin-dependent protein serine/threonine kinase inhibitor activity	5	0.215332	0.0244846	ENSG00000123080, ENSG00000196388, ENSG00000168517, ENSG00000114166, ENSG00000111276	1835	11	16881	4.18157	1	0.833518	0.827788
GOTERM_MF_DIRECT	GO:0008970~phosphatidylcholine 1-acylhydrolase activity	5	0.215332	0.0244846	ENSG00000188089, ENSG00000168970, ENSG00000168907, ENSG00000176485, ENSG00000243708	1835	11	16881	4.18157	1	0.833518	0.827788
GOTERM_MF_DIRECT	GO:0004029~aldehyde dehydrogenase (NAD) activity	6	0.258398	0.0305209	ENSG00000108602, ENSG00000119711, ENSG00000143149, ENSG00000112294, ENSG00000165092, ENSG00000006534	1835	17	16881	3.24687	1	0.97279	0.966102
GOTERM_MF_DIRECT	GO:0043138~3'-5' DNA helicase activity	4	0.172265	0.0320171	ENSG00000131153, ENSG00000101003, ENSG00000093009, ENSG00000147536	1835	7	16881	5.25683	1	0.97279	0.966102
GOTERM_MF_DIRECT	GO:0070180~large ribosomal subunit rRNA binding	4	0.172265	0.0320171	ENSG00000137818, ENSG00000108298, ENSG00000089157, ENSG00000177600	1835	7	16881	5.25683	1	0.97279	0.966102
GOTERM_MF_DIRECT	GO:0003887~DNA-directed DNA polymerase activity	8	0.344531	0.03229	ENSG00000062822, ENSG00000256525, ENSG00000077514, ENSG00000101868, ENSG00000100479, ENSG00000051341, ENSG00000177084, ENSG00000014138	1835	29	16881	2.53778	1	0.97279	0.966102
GOTERM_MF_DIRECT	GO:0004114~3',5'-cyclic-nucleotide phosphodiesterase activity	7	0.301464	0.0324578	ENSG00000115252, ENSG00000152270, ENSG00000171408, ENSG00000113448, ENSG00000184588, ENSG00000113231, ENSG00000133256	1835	23	16881	2.79983	1	0.97279	0.966102
GOTERM_MF_DIRECT	GO:0003987~acetate-CoA ligase activity	3	0.129199	0.0328317	ENSG00000111058, ENSG00000131069, ENSG00000154930	1835	3	16881	9.19946	1	0.97279	0.966102
GOTERM_MF_DIRECT	GO:0031493~nucleosomal histone binding	3	0.129199	0.0328317	ENSG00000100749, ENSG00000276043, ENSG00000185513	1835	3	16881	9.19946	1	0.97279	0.966102
GOTERM_MF_DIRECT	GO:0003906~DNA-(apurinic or apyrimidinic site) lyase activity	5	0.215332	0.0336335	ENSG00000149273, ENSG00000065057, ENSG00000137309, ENSG00000140398, ENSG00000109674	1835	12	16881	3.83311	1	0.97843	0.971704
GOTERM_MF_DIRECT	GO:0043015~gamma-tubulin binding	7	0.301464	0.0394247	ENSG00000204899, ENSG00000173947, ENSG00000166037, ENSG00000139618, ENSG00000126216, ENSG00000161800, ENSG00000183137	1835	24	16881	2.68317	1	1	0.993746
GOTERM_MF_DIRECT	GO:0008483~transaminase activity	5	0.215332	0.0445088	ENSG00000166123, ENSG00000172296, ENSG00000145020, ENSG00000135069, ENSG00000109576	1835	13	16881	3.53825	1	1	0.993746
GOTERM_MF_DIRECT	GO:0016301~kinase activity	36	1.55039	0.0456232	ENSG00000154146, ENSG00000123080, ENSG00000066468, ENSG00000154229, ENSG00000168393, ENSG00000187391, ENSG00000198648, ENSG00000097046, ENSG00000173207, ENSG00000111276, ENSG00000005249, ENSG00000139144, ENSG00000166851, ENSG00000120539, ENSG00000100526, ENSG00000167363, ENSG00000105173, ENSG00000149554, ENSG00000184304, ENSG00000127564, ENSG00000134326, ENSG00000171094, ENSG00000188906, ENSG0000…	1835	241	16881	1.37419	1	1	0.993746
GOTERM_MF_DIRECT	GO:0005249~voltage-gated potassium channel activity	12	0.516796	0.0456859	ENSG00000173826, ENSG00000184408, ENSG00000069424, ENSG00000053918, ENSG00000187486, ENSG00000164626, ENSG00000182255, ENSG00000175538, ENSG00000143630, ENSG00000124134, ENSG00000170049, ENSG00000162687	1835	58	16881	1.90334	1	1	0.993746
GOTERM_MF_DIRECT	GO:0003677~DNA binding	204	8.78553	0.0459849	ENSG00000130675, ENSG00000163918, ENSG00000174371, ENSG00000106689, ENSG00000198342, ENSG00000186918, ENSG00000242265, ENSG00000137504, ENSG00000143995, ENSG00000168496, ENSG00000125885, ENSG00000140009, ENSG00000177084, ENSG00000090447, ENSG00000278588, ENSG00000012048, ENSG00000182568, ENSG00000124795, ENSG00000125520, ENSG00000163808, ENSG00000213015, ENSG00000091651, ENSG00000115268, ENSG0000…	1835	1674	16881	1.12108	1	1	0.993746
GOTERM_MF_DIRECT	GO:0000150~recombinase activity	4	0.172265	0.0471597	ENSG00000051180, ENSG00000100206, ENSG00000196584, ENSG00000126215	1835	8	16881	4.59973	1	1	0.993746
GOTERM_MF_DIRECT	GO:0004622~lysophospholipase activity	7	0.301464	0.0472707	ENSG00000121316, ENSG00000188089, ENSG00000130653, ENSG00000168970, ENSG00000168907, ENSG00000102886, ENSG00000243708	1835	25	16881	2.57585	1	1	0.993746
GOTERM_MF_DIRECT	GO:0004003~ATP-dependent DNA helicase activity	8	0.344531	0.0524006	ENSG00000131778, ENSG00000197299, ENSG00000136492, ENSG00000076003, ENSG00000166508, ENSG00000104738, ENSG00000020922, ENSG00000013573	1835	32	16881	2.29986	1	1	0.993746
GOTERM_MF_DIRECT	GO:0030332~cyclin binding	6	0.258398	0.0582681	ENSG00000135272, ENSG00000196388, ENSG00000170312, ENSG00000173404, ENSG00000123374, ENSG00000135446	1835	20	16881	2.75984	1	1	0.993746
GOTERM_MF_DIRECT	GO:0097100~supercoiled DNA binding	3	0.129199	0.0609582	ENSG00000149273, ENSG00000164104, ENSG00000164985	1835	4	16881	6.89959	1	1	0.993746
GOTERM_MF_DIRECT	GO:0046527~glucosyltransferase activity	3	0.129199	0.0609582	ENSG00000178202, ENSG00000134901, ENSG00000088035	1835	4	16881	6.89959	1	1	0.993746
GOTERM_MF_DIRECT	GO:0004566~beta-glucuronidase activity	3	0.129199	0.0609582	ENSG00000133116, ENSG00000173083, ENSG00000169919	1835	4	16881	6.89959	1	1	0.993746
GOTERM_MF_DIRECT	GO:0035173~histone kinase activity	3	0.129199	0.0609582	ENSG00000134057, ENSG00000170312, ENSG00000123374	1835	4	16881	6.89959	1	1	0.993746
GOTERM_MF_DIRECT	GO:0043515~kinetochore binding	3	0.129199	0.0609582	ENSG00000153044, ENSG00000040275, ENSG00000138778	1835	4	16881	6.89959	1	1	0.993746
GOTERM_MF_DIRECT	GO:0035312~5'-3' exodeoxyribonuclease activity	3	0.129199	0.0609582	ENSG00000174371, ENSG00000152457, ENSG00000198924	1835	4	16881	6.89959	1	1	0.993746
GOTERM_MF_DIRECT	GO:0005388~calcium-transporting ATPase activity	4	0.172265	0.065159	ENSG00000064270, ENSG00000070961, ENSG00000196296, ENSG00000074370	1835	9	16881	4.08865	1	1	0.993746
GOTERM_MF_DIRECT	GO:0016853~isomerase activity	6	0.258398	0.0699012	ENSG00000163781, ENSG00000133835, ENSG00000112972, ENSG00000143891, ENSG00000165501, ENSG00000132199	1835	21	16881	2.62842	1	1	0.993746
GOTERM_MF_DIRECT	GO:0005044~scavenger receptor activity	10	0.430663	0.0709419	ENSG00000214279, ENSG00000197594, ENSG00000115318, ENSG00000168077, ENSG00000160183, ENSG00000074660, ENSG00000099994, ENSG00000105707, ENSG00000179954, ENSG00000164764	1835	48	16881	1.91655	1	1	0.993746
GOTERM_MF_DIRECT	GO:0038191~neuropilin binding	5	0.215332	0.0714139	ENSG00000170381, ENSG00000196189, ENSG00000095539, ENSG00000010319, ENSG00000187764	1835	15	16881	3.06649	1	1	0.993746
GOTERM_MF_DIRECT	GO:0035091~phosphatidylinositol binding	15	0.645995	0.0738047	ENSG00000157734, ENSG00000141738, ENSG00000133056, ENSG00000150995, ENSG00000115687, ENSG00000004777, ENSG00000115355, ENSG00000035115, ENSG00000139144, ENSG00000086300, ENSG00000127946, ENSG00000089006, ENSG00000148158, ENSG00000166402, ENSG00000109762	1835	85	16881	1.62343	1	1	0.993746
GOTERM_MF_DIRECT	GO:0004364~glutathione transferase activity	8	0.344531	0.078963	ENSG00000213366, ENSG00000168765, ENSG00000170899, ENSG00000213316, ENSG00000169583, ENSG00000065621, ENSG00000133433, ENSG00000134201	1835	35	16881	2.10273	1	1	0.993746
GOTERM_MF_DIRECT	GO:0039706~co-receptor binding	4	0.172265	0.0857895	ENSG00000188906, ENSG00000106327, ENSG00000010704, ENSG00000125378	1835	10	16881	3.67978	1	1	0.993746
GOTERM_MF_DIRECT	GO:0016303~1-phosphatidylinositol-3-kinase activity	9	0.387597	0.0889261	ENSG00000139144, ENSG00000133116, ENSG00000109458, ENSG00000160867, ENSG00000068078, ENSG00000066468, ENSG00000102678, ENSG00000133056, ENSG00000070193	1835	43	16881	1.92547	1	1	0.993746
GOTERM_MF_DIRECT	GO:0016787~hydrolase activity	28	1.20586	0.0926662	ENSG00000176055, ENSG00000103253, ENSG00000104763, ENSG00000115718, ENSG00000272916, ENSG00000248487, ENSG00000162174, ENSG00000137880, ENSG00000172824, ENSG00000184381, ENSG00000186364, ENSG00000135318, ENSG00000151287, ENSG00000114779, ENSG00000132781, ENSG00000120915, ENSG00000112874, ENSG00000166321, ENSG00000100714, ENSG00000169598, ENSG00000168101, ENSG00000079435, ENSG00000138185, ENSG0000…	1835	191	16881	1.34861	1	1	0.993746
GOTERM_MF_DIRECT	GO:0035529~NADH pyrophosphatase activity	3	0.129199	0.0943893	ENSG00000197594, ENSG00000112874, ENSG00000136159	1835	5	16881	5.51967	1	1	0.993746
GOTERM_MF_DIRECT	GO:0005007~fibroblast growth factor-activated receptor activity	3	0.129199	0.0943893	ENSG00000160867, ENSG00000068078, ENSG00000066468	1835	5	16881	5.51967	1	1	0.993746
GOTERM_MF_DIRECT	GO:0032357~oxidized purine DNA binding	3	0.129199	0.0943893	ENSG00000149273, ENSG00000095002, ENSG00000116062	1835	5	16881	5.51967	1	1	0.993746
GOTERM_MF_DIRECT	GO:0046974~histone methyltransferase activity (H3-K9 specific)	3	0.129199	0.0943893	ENSG00000101945, ENSG00000152455, ENSG00000204371	1835	5	16881	5.51967	1	1	0.993746
GOTERM_MF_DIRECT	GO:0015272~ATP-activated inward rectifier potassium channel activity	3	0.129199	0.0943893	ENSG00000187486, ENSG00000121361, ENSG00000006071	1835	5	16881	5.51967	1	1	0.993746
GOTERM_MF_DIRECT	GO:0008097~5S rRNA binding	3	0.129199	0.0943893	ENSG00000128311, ENSG00000100316, ENSG00000122406	1835	5	16881	5.51967	1	1	0.993746
GOTERM_MF_DIRECT	GO:0016491~oxidoreductase activity	29	1.24892	0.0965563	ENSG00000108602, ENSG00000215883, ENSG00000178035, ENSG00000100938, ENSG00000104808, ENSG00000006534, ENSG00000248144, ENSG00000140043, ENSG00000086696, ENSG00000130649, ENSG00000147576, ENSG00000161267, ENSG00000140465, ENSG00000133835, ENSG00000119471, ENSG00000165092, ENSG00000065621, ENSG00000110074, ENSG00000132763, ENSG00000172955, ENSG00000169710, ENSG00000171848, ENSG00000164120, ENSG0000…	1835	200	16881	1.33392	1	1	0.993746
GOTERM_MF_DIRECT	GO:0004518~nuclease activity	6	0.258398	0.0966724	ENSG00000187790, ENSG00000169598, ENSG00000168496, ENSG00000020922, ENSG00000154920, ENSG00000138346	1835	23	16881	2.39986	1	1	0.993746
GOTERM_MF_DIRECT	GO:0019899~enzyme binding	45	1.93798	0.0971237	ENSG00000213366, ENSG00000149273, ENSG00000163918, ENSG00000106524, ENSG00000132437, ENSG00000095002, ENSG00000073111, ENSG00000076248, ENSG00000040275, ENSG00000137309, ENSG00000049541, ENSG00000131747, ENSG00000132792, ENSG00000154229, ENSG00000171862, ENSG00000155657, ENSG00000169083, ENSG00000172613, ENSG00000117399, ENSG00000062822, ENSG00000143799, ENSG00000140284, ENSG00000136352, ENSG0000…	1835	333	16881	1.24317	1	1	0.993746
