# Supplementary material for: Modeling fibrotic alveolar transitional cells with pluripotent stem cell-derived alveolar organoids
Source: Life Sci Alliance. 2023 May 25;6(8):e202201853. doi: 10.26508/lsa.202201853 (PMC10213712; doi:10.26508/lsa.202201853)
Supplement: Supplementary file 9 [file LSA-2022-01853_SdataF2.9.xlsx]

## Sheet: SdataF2.9
Category	Term	Count	%	PValue	Genes	List Total	Pop Hits	Pop Total	Fold Enrichment	Bonferroni	Benjamini	FDR
KEGG_PATHWAY	hsa03010:Ribosome	62	2.67011	3.99463e-24	ENSG00000142937, ENSG00000110700, ENSG00000177600, ENSG00000171863, ENSG00000197728, ENSG00000142541, ENSG00000171858, ENSG00000170889, ENSG00000105193, ENSG00000109475, ENSG00000167526, ENSG00000138326, ENSG00000241343, ENSG00000115268, ENSG00000136942, ENSG00000174547, ENSG00000168028, ENSG00000233927, ENSG00000197958, ENSG00000144713, ENSG00000137154, ENSG00000166441, ENSG00000231500, ENSG0000…	761	136	6879	4.12091	1.14646e-21	1.14646e-21	1.10651e-21
KEGG_PATHWAY	hsa03030:DNA replication	23	0.990525	5.66094e-13	ENSG00000163918, ENSG00000133119, ENSG00000132646, ENSG00000112118, ENSG00000198056, ENSG00000077514, ENSG00000073111, ENSG00000049541, ENSG00000104889, ENSG00000076003, ENSG00000111445, ENSG00000104738, ENSG00000138346, ENSG00000062822, ENSG00000101868, ENSG00000100479, ENSG00000168496, ENSG00000166508, ENSG00000177084, ENSG00000100297, ENSG00000106399, ENSG00000014138, ENSG00000105486	761	36	6879	5.77519	1.62471e-10	8.12344e-11	7.8404e-11
KEGG_PATHWAY	hsa04110:Cell cycle	43	1.85185	7.22377e-12	ENSG00000123080, ENSG00000073111, ENSG00000076003, ENSG00000006634, ENSG00000134057, ENSG00000007968, ENSG00000112742, ENSG00000170312, ENSG00000097046, ENSG00000158402, ENSG00000157456, ENSG00000135446, ENSG00000111276, ENSG00000175305, ENSG00000117399, ENSG00000166851, ENSG00000085840, ENSG00000101412, ENSG00000105173, ENSG00000149554, ENSG00000103479, ENSG00000127564, ENSG00000164611, ENSG0000…	761	124	6879	3.13464	2.07322e-09	6.91074e-10	6.66995e-10
KEGG_PATHWAY	hsa03460:Fanconi anemia pathway	22	0.947459	6.28407e-08	ENSG00000181544, ENSG00000221829, ENSG00000139618, ENSG00000197299, ENSG00000162607, ENSG00000114315, ENSG00000112039, ENSG00000175643, ENSG00000158169, ENSG00000154920, ENSG00000077152, ENSG00000178966, ENSG00000051180, ENSG00000187790, ENSG00000100726, ENSG00000115392, ENSG00000187741, ENSG00000136492, ENSG00000140525, ENSG00000012048, ENSG00000144554, ENSG00000106399	761	53	6879	3.75221	1.80351e-05	4.50882e-06	4.35172e-06
KEGG_PATHWAY	hsa03430:Mismatch repair	12	0.516796	1.07731e-05	ENSG00000062822, ENSG00000163918, ENSG00000174371, ENSG00000133119, ENSG00000132646, ENSG00000095002, ENSG00000077514, ENSG00000116062, ENSG00000049541, ENSG00000111445, ENSG00000106399, ENSG00000105486	761	23	6879	4.71622	0.00308713	0.000618378	0.000596832
KEGG_PATHWAY	hsa03410:Base excision repair	13	0.559862	0.000118945	ENSG00000132646, ENSG00000077514, ENSG00000076248, ENSG00000065057, ENSG00000132781, ENSG00000062822, ENSG00000143799, ENSG00000100479, ENSG00000168496, ENSG00000177084, ENSG00000140398, ENSG00000109674, ENSG00000105486	761	33	6879	3.56098	0.033563	0.00529398	0.00510952
KEGG_PATHWAY	hsa00591:Linoleic acid metabolism	12	0.516796	0.000147567	ENSG00000188089, ENSG00000123739, ENSG00000184381, ENSG00000138308, ENSG00000168970, ENSG00000168907, ENSG00000176485, ENSG00000130649, ENSG00000170890, ENSG00000243708, ENSG00000100078, ENSG00000138115	761	29	6879	3.74045	0.0414705	0.00529398	0.00510952
KEGG_PATHWAY	hsa03440:Homologous recombination	12	0.516796	0.000147567	ENSG00000062822, ENSG00000051180, ENSG00000085999, ENSG00000077514, ENSG00000197275, ENSG00000139618, ENSG00000197299, ENSG00000196584, ENSG00000126215, ENSG00000020922, ENSG00000154920, ENSG00000106399	761	29	6879	3.74045	0.0414705	0.00529398	0.00510952
KEGG_PATHWAY	hsa00240:Pyrimidine metabolism	24	1.03359	0.000511041	ENSG00000135318, ENSG00000156136, ENSG00000134326, ENSG00000198056, ENSG00000077514, ENSG00000176890, ENSG00000113356, ENSG00000168393, ENSG00000062822, ENSG00000167325, ENSG00000101868, ENSG00000171848, ENSG00000137054, ENSG00000100479, ENSG00000188641, ENSG00000138185, ENSG00000177084, ENSG00000161980, ENSG00000103202, ENSG00000121851, ENSG00000167900, ENSG00000205309, ENSG00000014138, ENSG0000…	761	101	6879	2.14798	0.136452	0.0162965	0.0157287
KEGG_PATHWAY	hsa00590:Arachidonic acid metabolism	17	0.732127	0.000710333	ENSG00000155016, ENSG00000138308, ENSG00000213316, ENSG00000168907, ENSG00000176485, ENSG00000099998, ENSG00000170890, ENSG00000120915, ENSG00000138115, ENSG00000188089, ENSG00000123739, ENSG00000184381, ENSG00000168970, ENSG00000130649, ENSG00000179593, ENSG00000243708, ENSG00000100078	761	61	6879	2.51918	0.184487	0.0203866	0.0196762
KEGG_PATHWAY	hsa04114:Oocyte meiosis	25	1.07666	0.000863434	ENSG00000148660, ENSG00000112029, ENSG00000156509, ENSG00000066027, ENSG00000134057, ENSG00000170312, ENSG00000158402, ENSG00000157456, ENSG00000169083, ENSG00000175305, ENSG00000155897, ENSG00000117399, ENSG00000166851, ENSG00000169885, ENSG00000105173, ENSG00000087586, ENSG00000127564, ENSG00000164611, ENSG00000135476, ENSG00000150995, ENSG00000145349, ENSG00000169679, ENSG00000164109, ENSG0000…	761	111	6879	2.03591	0.219572	0.0222109	0.021437
KEGG_PATHWAY	hsa00592:alpha-Linolenic acid metabolism	10	0.430663	0.000928678	ENSG00000188089, ENSG00000123739, ENSG00000184381, ENSG00000138308, ENSG00000168970, ENSG00000168907, ENSG00000176485, ENSG00000170890, ENSG00000243708, ENSG00000100078	761	25	6879	3.61577	0.234062	0.0222109	0.021437
KEGG_PATHWAY	hsa00230:Purine metabolism	33	1.42119	0.00291379	ENSG00000077514, ENSG00000197594, ENSG00000178035, ENSG00000128050, ENSG00000113356, ENSG00000100938, ENSG00000113231, ENSG00000155897, ENSG00000062822, ENSG00000167325, ENSG00000115252, ENSG00000184588, ENSG00000177084, ENSG00000161980, ENSG00000205309, ENSG00000128059, ENSG00000135318, ENSG00000156136, ENSG00000198056, ENSG00000152270, ENSG00000156110, ENSG00000113448, ENSG00000178921, ENSG0000…	761	176	6879	1.69489	0.5672	0.0643276	0.0620862
KEGG_PATHWAY	hsa01100:Metabolic pathways	162	6.97674	0.00526113	ENSG00000106049, ENSG00000272916, ENSG00000077514, ENSG00000153395, ENSG00000152620, ENSG00000133027, ENSG00000062822, ENSG00000116761, ENSG00000083123, ENSG00000167325, ENSG00000100626, ENSG00000164172, ENSG00000005187, ENSG00000165140, ENSG00000138030, ENSG00000123983, ENSG00000177084, ENSG00000161980, ENSG00000156136, ENSG00000140905, ENSG00000198056, ENSG00000185818, ENSG00000092621, ENSG0000…	761	1219	6879	1.2013	0.779956	0.107853	0.104095
KEGG_PATHWAY	hsa00565:Ether lipid metabolism	12	0.516796	0.00832913	ENSG00000188089, ENSG00000123739, ENSG00000184381, ENSG00000138308, ENSG00000168970, ENSG00000153395, ENSG00000111666, ENSG00000168907, ENSG00000176485, ENSG00000170890, ENSG00000243708, ENSG00000100078	761	45	6879	2.41051	0.909325	0.159364	0.153811
KEGG_PATHWAY	hsa04976:Bile secretion	15	0.645995	0.0170426	ENSG00000104267, ENSG00000131910, ENSG00000108846, ENSG00000171885, ENSG00000073060, ENSG00000083807, ENSG00000240583, ENSG00000155897, ENSG00000005471, ENSG00000080493, ENSG00000188687, ENSG00000186198, ENSG00000023839, ENSG00000125255, ENSG00000125257	761	69	6879	1.96509	0.992798	0.305702	0.295051
KEGG_PATHWAY	hsa04914:Progesterone-mediated oocyte maturation	17	0.732127	0.0272478	ENSG00000109339, ENSG00000152270, ENSG00000134057, ENSG00000170312, ENSG00000158402, ENSG00000157456, ENSG00000155897, ENSG00000169679, ENSG00000164045, ENSG00000188130, ENSG00000166851, ENSG00000127955, ENSG00000101224, ENSG00000164109, ENSG00000145386, ENSG00000127564, ENSG00000123374	761	87	6879	1.76632	0.99964	0.451568	0.435833
KEGG_PATHWAY	hsa00280:Valine, leucine and isoleucine degradation	11	0.47373	0.0298947	ENSG00000106049, ENSG00000083123, ENSG00000119711, ENSG00000143149, ENSG00000078070, ENSG00000128928, ENSG00000134240, ENSG00000196177, ENSG00000120437, ENSG00000112972, ENSG00000105552	761	47	6879	2.11561	0.999835	0.451568	0.435833
KEGG_PATHWAY	hsa03420:Nucleotide excision repair	11	0.47373	0.0298947	ENSG00000062822, ENSG00000163918, ENSG00000133119, ENSG00000132646, ENSG00000077514, ENSG00000100479, ENSG00000049541, ENSG00000111445, ENSG00000177084, ENSG00000106399, ENSG00000105486	761	47	6879	2.11561	0.999835	0.451568	0.435833
KEGG_PATHWAY	hsa04950:Maturity onset diabetes of the young	7	0.301464	0.0597367	ENSG00000130675, ENSG00000122859, ENSG00000152804, ENSG00000114315, ENSG00000125798, ENSG00000106331, ENSG00000162992	761	26	6879	2.43369	1	0.857222	0.827354
KEGG_PATHWAY	hsa00982:Drug metabolism - cytochrome P450	13	0.559862	0.0670895	ENSG00000213366, ENSG00000108602, ENSG00000065621, ENSG00000133433, ENSG00000131781, ENSG00000134201, ENSG00000138115, ENSG00000006534, ENSG00000168765, ENSG00000170899, ENSG00000248144, ENSG00000172955, ENSG00000130649	761	68	6879	1.72812	1	0.875277	0.844779
KEGG_PATHWAY	hsa00620:Pyruvate metabolism	9	0.387597	0.0676252	ENSG00000103253, ENSG00000143149, ENSG00000111716, ENSG00000120437, ENSG00000166816, ENSG00000172497, ENSG00000119640, ENSG00000131069, ENSG00000154930	761	40	6879	2.03387	1	0.875277	0.844779
KEGG_PATHWAY	hsa04750:Inflammatory mediator regulation of TRP channels	17	0.732127	0.0701441	ENSG00000109339, ENSG00000148660, ENSG00000168907, ENSG00000110881, ENSG00000065675, ENSG00000150995, ENSG00000154229, ENSG00000111199, ENSG00000155897, ENSG00000145349, ENSG00000188089, ENSG00000188130, ENSG00000169885, ENSG00000184381, ENSG00000168970, ENSG00000243708, ENSG00000108984	761	98	6879	1.56806	1	0.875277	0.844779
KEGG_PATHWAY	hsa05222:Small cell lung cancer	15	0.645995	0.0814861	ENSG00000101680, ENSG00000112769, ENSG00000171791, ENSG00000007968, ENSG00000171862, ENSG00000196569, ENSG00000173207, ENSG00000135446, ENSG00000111276, ENSG00000175305, ENSG00000145604, ENSG00000123975, ENSG00000101412, ENSG00000105173, ENSG00000123374	761	85	6879	1.59519	1	0.962472	0.928936
KEGG_PATHWAY	hsa00071:Fatty acid degradation	9	0.387597	0.0855679	ENSG00000248144, ENSG00000143149, ENSG00000172955, ENSG00000197142, ENSG00000196177, ENSG00000120437, ENSG00000123983, ENSG00000105607, ENSG00000167969	761	42	6879	1.93702	1	0.962472	0.928936
KEGG_PATHWAY	hsa00072:Synthesis and degradation of ketone bodies	4	0.172265	0.0892312	ENSG00000134240, ENSG00000120437, ENSG00000112972, ENSG00000161267	761	10	6879	3.61577	1	0.962472	0.928936
KEGG_PATHWAY	hsa01130:Biosynthesis of antibiotics	31	1.33506	0.091148	ENSG00000153574, ENSG00000105655, ENSG00000111716, ENSG00000277196, ENSG00000135069, ENSG00000128050, ENSG00000131069, ENSG00000116761, ENSG00000083123, ENSG00000165140, ENSG00000120437, ENSG00000143891, ENSG00000128059, ENSG00000105552, ENSG00000109576, ENSG00000243989, ENSG00000140905, ENSG00000130988, ENSG00000145020, ENSG00000092621, ENSG00000197444, ENSG00000112972, ENSG00000105607, ENSG0000…	761	212	6879	1.3218	1	0.962472	0.928936
KEGG_PATHWAY	hsa00564:Glycerophospholipid metabolism	16	0.689061	0.0974704	ENSG00000130653, ENSG00000138308, ENSG00000111666, ENSG00000153395, ENSG00000168907, ENSG00000176485, ENSG00000170890, ENSG00000152642, ENSG00000133027, ENSG00000188089, ENSG00000123739, ENSG00000184381, ENSG00000168970, ENSG00000102125, ENSG00000243708, ENSG00000100078	761	95	6879	1.52243	1	0.962472	0.928936
KEGG_PATHWAY	hsa05204:Chemical carcinogenesis	14	0.602929	0.0987058	ENSG00000213366, ENSG00000108602, ENSG00000065621, ENSG00000196502, ENSG00000133433, ENSG00000134201, ENSG00000138115, ENSG00000006534, ENSG00000168765, ENSG00000170899, ENSG00000248144, ENSG00000172955, ENSG00000130649, ENSG00000140465	761	80	6879	1.5819	1	0.962472	0.928936
