# Supplementary material for: Modeling fibrotic alveolar transitional cells with pluripotent stem cell-derived alveolar organoids
Source: Life Sci Alliance. 2023 May 25;6(8):e202201853. doi: 10.26508/lsa.202201853 (PMC10213712; doi:10.26508/lsa.202201853)
Supplement: Supplementary file 13 [file LSA-2022-01853_TableS1.xlsx]

## Sheet: cSFDM
Component	Final concentration	CAT#	Vendor
Iscove's Modified Dulbecco's Medium (IMDM)	0.75	12440053	Thermo Fisher
Ham's F-12 Nutrient Mix	0.25	11765054	Thermo Fisher
Bovine Albumin Fraction V (7.5%)	0.0005	15260037	Thermo Fisher
GlutaMAX 100X	1X	35050061	Thermo Fisher
N-2 supplement 100X	0.5X	17502048	Thermo Fisher
B-27 supplement 50X	0.5X	17504044	Thermo Fisher
